# Supplementary material for: Novelties in Brazilian Tradescantia L. (Commelinaceae)
Source: PhytoKeys. 2017 Apr 25;(80):1–31. doi: 10.3897/phytokeys.80.12232 (PMC5543268; doi:10.3897/phytokeys.80.12232)
Supplement: XML Treatment for Tradescantia sect. Austrotradescantia [file phytokeys.80.12232-treatment1.xml]

<!DOCTYPE tp:taxon-treatment
  PUBLIC "-//TaxonX//DTD Taxonomic Treatment Publishing DTD v0 20100105//EN" "tax-treatment-NSO.dtd">
<tp:taxon-treatment xmlns:tp="http://www.plazi.org/taxpub"><tp:treatment-meta><kwd-group><label>Taxon classification</label><kwd><named-content xmlns:xlink="http://www.w3.org/1999/xlink" content-type="kingdom">Plantae</named-content></kwd><kwd><named-content xmlns:xlink="http://www.w3.org/1999/xlink" content-type="order">Commelinales</named-content></kwd><kwd><named-content xmlns:xlink="http://www.w3.org/1999/xlink" content-type="family">Commelinaceae</named-content></kwd></kwd-group><mixed-citation publication-type="journal"><person-group><name><surname>Pellegrini</surname><given-names>Marco O. O.</given-names></name><name><surname>Forzza</surname><given-names>Rafaela C.</given-names></name><name><surname>Sakuragui</surname><given-names>Cassia M.</given-names></name></person-group><article-title>Novelties in Brazilian <italic><tp:taxon-name><tp:taxon-name-part taxon-name-part-type="genus" reg="Tradescantia">Tradescantia</tp:taxon-name-part></tp:taxon-name></italic> L. (<tp:taxon-name><tp:taxon-name-part taxon-name-part-type="family">Commelinaceae</tp:taxon-name-part></tp:taxon-name>)</article-title><source>PhytoKeys</source><day>25</day><month>4</month><year>2017</year><volume>2017</volume><issue>80</issue><fpage>1</fpage><lpage>31</lpage><pub-id pub-id-type="doi">10.3897/phytokeys.80.12232</pub-id></mixed-citation></tp:treatment-meta><tp:nomenclature><tp:taxon-name>
              <tp:taxon-name-part taxon-name-part-type="genus" reg="Tradescantia">Tradescantia</tp:taxon-name-part>
              <tp:taxon-name-part taxon-name-part-type="infraspecific-rank">sect.</tp:taxon-name-part>
              <tp:taxon-name-part taxon-name-part-type="section" reg="Austrotradescantia">Austrotradescantia</tp:taxon-name-part>
            </tp:taxon-name><tp:taxon-authority>D.R.Hunt, Kew Bull. 35(2): 440. 1980.</tp:taxon-authority></tp:nomenclature><tp:treatment-sec sec-type="diagnosis" id="SECID0EHMAE"><title>Diagnosis.</title><p>The section is characterized by perennial herbs, with thin and fibrous roots, definite or indefinite base, rhizomes absent, leaves with asymmetric base, inflorescences terminal or at the apex of the stems, pedunculate, cincinni bracts leaf-like or rarely spathaceous, bracteoles inconspicuous, flowers flat, sepals equal, free, generally keeled, petals free, sessile, stamens 6 and equal, free, filaments straight at post-anthesis, basally densely bearded with long moniliform hairs, connectives rhomboid, anther sacs elliptic, ovary glabrous, stigma punctate, seeds costate, rarely rugose, embryotega inconspicuous and dorsal (<xref ref-type="bibr" rid="B29">Pellegrini 2015</xref>; <xref ref-type="bibr" rid="B33">Pellegrini et al. 2016</xref>).</p></tp:treatment-sec><tp:treatment-sec sec-type="comments" id="SECID0EVMAE"><title>Comments.</title><p>
              <tp:taxon-name><tp:taxon-name-part taxon-name-part-type="genus" reg="Tradescantia">Tradescantia</tp:taxon-name-part> <tp:taxon-name-part taxon-name-part-type="infraspecific-rank">sect.</tp:taxon-name-part> <tp:taxon-name-part taxon-name-part-type="section" reg="Austrotradescantia">Austrotradescantia</tp:taxon-name-part></tp:taxon-name> has been the subject of several recent studies (<xref ref-type="bibr" rid="B29">Pellegrini 2015</xref>, <xref ref-type="bibr" rid="B30">2016</xref>, <xref ref-type="bibr" rid="B31">2017</xref>; <xref ref-type="bibr" rid="B32">Pellegrini et al. 2015</xref>, <xref ref-type="bibr" rid="B33">2016</xref>; <xref ref-type="bibr" rid="B11">Funez et al. 2016</xref>). Species diversity in this section is centered in Southeastern and Southern Brazil, where all of the accepted species occur. However, some species in the group have a wider distribution, reaching neighboring countries like Argentina, Bolivia, Paraguay, and Uruguay (<xref ref-type="bibr" rid="B29">Pellegrini 2015</xref>; <xref ref-type="bibr" rid="B33">Pellegrini et al. 2016</xref>). <tp:taxon-name><tp:taxon-name-part taxon-name-part-type="genus" reg="Tradescantia">Tradescantia</tp:taxon-name-part> <tp:taxon-name-part taxon-name-part-type="infraspecific-rank">sect.</tp:taxon-name-part> <tp:taxon-name-part taxon-name-part-type="section" reg="Austrotradescantia">Austrotradescantia</tp:taxon-name-part></tp:taxon-name> has recently been revised, and its morphology thoroughly analyzed in a yet unpublished MSc thesis (<xref ref-type="bibr" rid="B29">Pellegrini 2015</xref>). As part of our revision of this section, we describe a new species, report the rediscovery and inclusion of <italic><tp:taxon-name><tp:taxon-name-part taxon-name-part-type="genus" reg="Tradescantia">T.</tp:taxon-name-part> <tp:taxon-name-part taxon-name-part-type="species" reg="valida">valida</tp:taxon-name-part></tp:taxon-name></italic> in the section, and a new synonym for <italic><tp:taxon-name><tp:taxon-name-part taxon-name-part-type="genus" reg="Tradescantia">T.</tp:taxon-name-part> <tp:taxon-name-part taxon-name-part-type="species" reg="crassula">crassula</tp:taxon-name-part></tp:taxon-name></italic> (with a correction of its typification).</p></tp:treatment-sec><ref-list><ref id="B29"><mixed-citation xmlns:xlink="http://www.w3.org/1999/xlink" xlink:type="simple">
          <person-group><name name-style="western"><surname>Pellegrini</surname><given-names>MOO</given-names></name></person-group> (<year>2015</year>) <article-title>Filogenia e revisão taxonômica de <tp:taxon-name><tp:taxon-name-part taxon-name-part-type="genus">Tradescantia</tp:taxon-name-part> <tp:taxon-name-part taxon-name-part-type="authority">L.</tp:taxon-name-part> <tp:taxon-name-part taxon-name-part-type="infraspecific-rank">sect.</tp:taxon-name-part> <tp:taxon-name-part taxon-name-part-type="section">Austrotradescantia</tp:taxon-name-part></tp:taxon-name> D.R.Hunt (<tp:taxon-name><tp:taxon-name-part taxon-name-part-type="family">Commelinaceae</tp:taxon-name-part></tp:taxon-name>)</article-title>. <source>MsC thesis</source>, <publisher-name>Instituto de Biologia, Universidade Federal do Rio de Janeiro</publisher-name>, <publisher-loc>Rio de Janeiro, Brazil</publisher-loc>. <ext-link xlink:type="simple" ext-link-type="doi" xlink:href="10.12705/641.3">https://doi.org/10.12705/641.3</ext-link></mixed-citation></ref><ref id="B33"><mixed-citation xmlns:xlink="http://www.w3.org/1999/xlink" xlink:type="simple">
          <person-group><name name-style="western"><surname>Pellegrini</surname><given-names>MOO</given-names></name><name name-style="western"><surname>Forzza</surname><given-names>RC</given-names></name><name name-style="western"><surname>Sakuragui</surname><given-names>CM</given-names></name></person-group> (<year>2016</year>) <article-title>(Con)Fused bracts: The identity and application of <italic><tp:taxon-name><tp:taxon-name-part taxon-name-part-type="genus">Tradescantia</tp:taxon-name-part> <tp:taxon-name-part taxon-name-part-type="species">cymbispatha</tp:taxon-name-part></tp:taxon-name></italic> C.B.Clarke (<tp:taxon-name><tp:taxon-name-part taxon-name-part-type="family">Commelinaceae</tp:taxon-name-part></tp:taxon-name>) and a neglected new <italic><tp:taxon-name><tp:taxon-name-part taxon-name-part-type="genus">Tradescantia</tp:taxon-name-part></tp:taxon-name></italic> species from Bolivia.</article-title> <source>Systematic Botany</source> <volume>41</volume>(<issue>4</issue>): <fpage>950</fpage>–<lpage>958</lpage>. <ext-link xlink:type="simple" ext-link-type="doi" xlink:href="10.1600/036364416X694053">https://doi.org/10.1600/036364416X694053</ext-link></mixed-citation></ref><ref id="B30"><mixed-citation xmlns:xlink="http://www.w3.org/1999/xlink" xlink:type="simple">
          <person-group><name name-style="western"><surname>Pellegrini</surname><given-names>MOO</given-names></name></person-group> (<year>2016</year>) <article-title>A new species of <tp:taxon-name><tp:taxon-name-part taxon-name-part-type="genus">Tradescantia</tp:taxon-name-part> <tp:taxon-name-part taxon-name-part-type="authority">L.</tp:taxon-name-part> <tp:taxon-name-part taxon-name-part-type="infraspecific-rank">sect.</tp:taxon-name-part> <tp:taxon-name-part taxon-name-part-type="section">Austrotradescantia</tp:taxon-name-part></tp:taxon-name> D.R.Hunt (<tp:taxon-name><tp:taxon-name-part taxon-name-part-type="family">Commelinaceae</tp:taxon-name-part></tp:taxon-name>) from Southern Brazil.</article-title> <source>Phytotaxa</source> <volume>265</volume>(<issue>1</issue>): <fpage>79</fpage>–<lpage>84</lpage>.</mixed-citation></ref><ref id="B31"><mixed-citation xmlns:xlink="http://www.w3.org/1999/xlink" xlink:type="simple">
          <person-group><name name-style="western"><surname>Pellegrini</surname><given-names>MOO</given-names></name></person-group> (<year>2017</year>) <source><italic><tp:taxon-name><tp:taxon-name-part taxon-name-part-type="genus">Tradescantia</tp:taxon-name-part></tp:taxon-name></italic>. Flora do Brasil 2020 em construção</source>. <publisher-name>Jardim Botânico do Rio de Janeiro</publisher-name>. <ext-link xlink:type="simple" ext-link-type="uri" xlink:href="http://floradobrasil.jbrj.gov.br/reflora/floradobrasil/FB126851">http://floradobrasil.jbrj.gov.br/reflora/floradobrasil/FB126851</ext-link> [accessed: 1.1.2017]</mixed-citation></ref><ref id="B32"><mixed-citation xmlns:xlink="http://www.w3.org/1999/xlink" xlink:type="simple">
          <person-group><name name-style="western"><surname>Pellegrini</surname><given-names>MOO</given-names></name><name name-style="western"><surname>Forzza</surname><given-names>RC</given-names></name><name name-style="western"><surname>Sakuragui</surname><given-names>CM</given-names></name></person-group> (<year>2015</year>) <article-title>A nomenclatural and taxonomic review of <italic><tp:taxon-name><tp:taxon-name-part taxon-name-part-type="genus">Tradescantia</tp:taxon-name-part></tp:taxon-name></italic> L. (<tp:taxon-name><tp:taxon-name-part taxon-name-part-type="family">Commelinaceae</tp:taxon-name-part></tp:taxon-name>) species described in Vellozo’s <italic>Flora <tp:taxon-name><tp:taxon-name-part taxon-name-part-type="species">fluminensis</tp:taxon-name-part></tp:taxon-name></italic> with notes on Brazilian <italic><tp:taxon-name><tp:taxon-name-part taxon-name-part-type="genus">Tradescantia</tp:taxon-name-part></tp:taxon-name></italic>.</article-title> <source>Taxon</source> <volume>64</volume>(<issue>1</issue>): <fpage>151</fpage>–<lpage>155</lpage>.</mixed-citation></ref><ref id="B11"><mixed-citation xmlns:xlink="http://www.w3.org/1999/xlink" xlink:type="simple">
          <person-group><name name-style="western"><surname>Funez</surname><given-names>LA</given-names></name><name name-style="western"><surname>Hassemer</surname><given-names>G</given-names></name><name name-style="western"><surname>Ferreira</surname><given-names>JPR</given-names></name></person-group> (<year>2016</year>) <article-title>Description of <italic><tp:taxon-name><tp:taxon-name-part taxon-name-part-type="genus">Tradescantia</tp:taxon-name-part> <tp:taxon-name-part taxon-name-part-type="species">schwirkowskiana</tp:taxon-name-part></tp:taxon-name></italic> (<tp:taxon-name><tp:taxon-name-part taxon-name-part-type="family">Commelinaceae</tp:taxon-name-part></tp:taxon-name>), a narrow endemic new species from Santa Catarina, Southern Brazil, and typification of <italic><tp:taxon-name><tp:taxon-name-part taxon-name-part-type="genus">T.</tp:taxon-name-part> <tp:taxon-name-part taxon-name-part-type="species">crassula</tp:taxon-name-part></tp:taxon-name></italic>.</article-title> <source>Phytotaxa</source> <volume>272</volume>(<issue>1</issue>): <fpage>63</fpage>–<lpage>72</lpage>. <ext-link xlink:type="simple" ext-link-type="doi" xlink:href="10.11646/phytotaxa.272.1.3">https://doi.org/10.11646/phytotaxa.272.1.3</ext-link></mixed-citation></ref></ref-list></tp:taxon-treatment>
