# Supplementary material for: Novelties in Brazilian Tradescantia L. (Commelinaceae)
Source: PhytoKeys. 2017 Apr 25;(80):1–31. doi: 10.3897/phytokeys.80.12232 (PMC5543268; doi:10.3897/phytokeys.80.12232)
Supplement: XML Treatment for Tradescantia crassula [file phytokeys.80.12232-treatment2.xml]

<!DOCTYPE tp:taxon-treatment
  PUBLIC "-//TaxonX//DTD Taxonomic Treatment Publishing DTD v0 20100105//EN" "tax-treatment-NSO.dtd">
<tp:taxon-treatment xmlns:tp="http://www.plazi.org/taxpub"><tp:treatment-meta><kwd-group><label>Taxon classification</label><kwd><named-content xmlns:xlink="http://www.w3.org/1999/xlink" content-type="kingdom">Plantae</named-content></kwd><kwd><named-content xmlns:xlink="http://www.w3.org/1999/xlink" content-type="order">Commelinales</named-content></kwd><kwd><named-content xmlns:xlink="http://www.w3.org/1999/xlink" content-type="family">Commelinaceae</named-content></kwd></kwd-group><mixed-citation publication-type="journal"><person-group><name><surname>Pellegrini</surname><given-names>Marco O. O.</given-names></name><name><surname>Forzza</surname><given-names>Rafaela C.</given-names></name><name><surname>Sakuragui</surname><given-names>Cassia M.</given-names></name></person-group><article-title>Novelties in Brazilian <italic><tp:taxon-name><tp:taxon-name-part taxon-name-part-type="genus" reg="Tradescantia">Tradescantia</tp:taxon-name-part></tp:taxon-name></italic> L. (<tp:taxon-name><tp:taxon-name-part taxon-name-part-type="family">Commelinaceae</tp:taxon-name-part></tp:taxon-name>)</article-title><source>PhytoKeys</source><day>25</day><month>4</month><year>2017</year><volume>2017</volume><issue>80</issue><fpage>1</fpage><lpage>31</lpage><pub-id pub-id-type="doi">10.3897/phytokeys.80.12232</pub-id></mixed-citation></tp:treatment-meta><tp:nomenclature><tp:taxon-name>
              <tp:taxon-name-part taxon-name-part-type="genus" reg="Tradescantia">Tradescantia</tp:taxon-name-part>
              <tp:taxon-name-part taxon-name-part-type="species" reg="crassula">crassula</tp:taxon-name-part>
            </tp:taxon-name><tp:taxon-authority>Link &amp; Otto, Icon. Pl. Rar. 2: 13, pl. 7. 1828.</tp:taxon-authority><xref ref-type="fig" rid="F1">Figs 1</xref><xref ref-type="fig" rid="F8">, 8</xref><tp:nomenclature-citation-list><tp:nomenclature-citation><tp:taxon-name>
                  <tp:taxon-name-part taxon-name-part-type="genus" reg="Tropitria">Tropitria</tp:taxon-name-part> <tp:taxon-name-part taxon-name-part-type="species" reg="crassula">crassula</tp:taxon-name-part></tp:taxon-name><comment>(Link &amp; Otto) Raf., Fl. Tell. 3: 68. 1837. Lectotype (designated here). BRAZIL. Rio Grande do Sul: Rio Pardo, fl., fr., s.dat., F. Sellow 3033 (B barcode B100521014!).</comment></tp:nomenclature-citation><tp:nomenclature-citation><tp:taxon-name>
                  <tp:taxon-name-part taxon-name-part-type="genus" reg="Tradescantia">Tradescantia</tp:taxon-name-part> <tp:taxon-name-part taxon-name-part-type="species" reg="crassipes">crassipes</tp:taxon-name-part></tp:taxon-name><comment>Graham, Edinburgh New Philos. J. Jan.–March: 388. 1829, nom. nud.</comment></tp:nomenclature-citation><tp:nomenclature-citation><tp:taxon-name>
                  <tp:taxon-name-part taxon-name-part-type="genus" reg="Tradescantia">Tradescantia</tp:taxon-name-part> <tp:taxon-name-part taxon-name-part-type="species" reg="schwirkowskiana">schwirkowskiana</tp:taxon-name-part></tp:taxon-name><comment>Funez et al., Phytotaxa 272 (1): 64. 2016. Holotype. BRAZIL. Santa Catarina: São Bento do Sul, borda da ferrovia às margens do Rio Banhados, fl., fr., 16 Nov 2015, L.A. Funez &amp; P. Schwirkowski 5037 (FURB No. 50791!; isotypes: C n.v., HURB n.v.). <bold>Syn. nov.</bold></comment></tp:nomenclature-citation></tp:nomenclature-citation-list></tp:nomenclature><tp:treatment-sec sec-type="diagnosis" id="SECID0ECSAE"><title>Diagnosis.</title><p>
              <italic>Herbs</italic> with a definite base, terrestrial, rupicolous or epiphytes. <italic>Roots</italic> thin, fibrous, cream to light brown, emerging from the basalmost nodes. <italic>Stems</italic> erect, succulent, rarely to densely branched at the base, sometimes branching at the upper half; internodes medium to dark green, glabrous, sometimes with a leaf-opposed longitudinal line of short, uniseriate, light brown to hyaline hairs in the terminal portion of the stems. <italic>Leaves</italic> distichously or spirally-alternate, sessile; sheaths light green, sometimes with green striations, glabrous, margin ciliate to setose, hairs hyaline; blades elliptic to broadly elliptic to ovate to broadly ovate to obovate, rarely lanceolate, falcate to complicate, succulent, glabrous on both sides, adaxially glossy light to medium to dark green, sometimes glaucous, abaxially light to medium green, turning olive-green to greyish green to brown when dry, obtuse to truncate, rarely cuneate, margin green, minutely ciliolate to ciliate, slightly revolute, apex acute to obtuse, rarely acuminate; midvein conspicuous to inconspicuous, adaxially impressed to inconspicuous, secondary veins inconspicuous on both sides, sometimes slightly conspicuous on both sides. <italic><tp:taxon-name><tp:taxon-name-part taxon-name-part-type="genus" reg="Synflorescences">Synflorescences</tp:taxon-name-part></tp:taxon-name></italic> terminal or axillar in the distal portion of the stems, composed of a solitary main florescence, 1 per leaf axis. <italic>Inflorescences</italic> (<italic>main florescences</italic>) consisting of a pedunculate double-cincinni fused back to back; peduncles green, glabrous, sometimes with a leaf-opposed longitudinal line of short, uniseriate, light brown to hyaline hairs; peduncle bracts absent; supernumerary bracts absent; cincinni bracts similar to each other, rarely unequal or reduced in some axillary inflorescences, broadly ovate to ovate, leaf-like, glabrous, adaxially light to medium to dark green, abaxially light to medium green, base cordate to obtuse, not saccate, margin entire to minutely ciliolate to sparsely setose near the base, apex acute; double-cincinni 8–28-flowered. <italic>Flowers</italic> bisexual, actinomorphic, flat (not forming a floral tube); floral buds broadly ovoid; pedicels green to vinaceous, glabrous, rarely sparsely glandular-pubescent; sepals 3, equal, free, ovate, cucullate, margin hyaline, apex acute, persistent in fruit, dorsally keeled, green, rarely vinaceous, setose, with long hyaline hairs along the keel; petals 3, equal, free, elliptic to ovate, rarely broadly ovate, not clawed (sessile), flat, white; stamens 6, arranged in two series, equal, filaments free from the petals and from each other, filaments straight at anthesis and post-anthesis, basally densely bearded with moniliform hairs, hairs as long as the stamens, white, anthers basifixed, rimose, connective expanded, rhomboid, yellow, anther sacs ellipsoid, divergent, yellow, pollen yellow; ovary sessile, subglobose to globose, white, smooth, glabrous, 3-loculate, locules equal, locule 2-ovulate, ovules uniseriate, style straight, white, cylindrical, conical at the apex, stigma punctate, pistil longer than the stamens. <italic>Capsules</italic> subglobose, light to medium brown when mature, smooth, glabrous, loculicidal, 3-valved, sometimes apiculate due to persistent style base. <italic>Seeds</italic> exarillate, 1–2 per locule, ellipsoid to narrowly trigonal, cleft towards the embryotega, ventrally flattened, testa grey to greyish brown, farinose, costate arranged in ridges radiating from the embryotega; embryotega dorsal, relatively inconspicuous, generally covered by a cream farina, without a prominent apicule; hilum linear, longer than ½ the length of the seed.</p><fig id="F1" position="float" orientation="portrait"><label>Figure 1.</label><caption><p>
                  <italic><tp:taxon-name><tp:taxon-name-part taxon-name-part-type="genus" reg="Tradescantia">Tradescantia</tp:taxon-name-part> <tp:taxon-name-part taxon-name-part-type="species" reg="crassula">crassula</tp:taxon-name-part></tp:taxon-name></italic> Link &amp; Otto. <bold>A</bold> habit, showing the erect stems, and distichously-alternate leaves with conduplicate blades <bold>B</bold> detail of the stem and leaf-sheath <bold>C</bold> detail of the abaxial side of the leaf-blade, showing the lack of hairs and the slightly conspicuous secondary veins <bold>D</bold> detail of floral buds, showing the setose hairs, restricted to the keels of the sepals <bold>E</bold> flower <bold>F</bold> detail of the inflorescence, showing the non-saccate cincinni bracts. Photographs by M.O.O. Pellegrini.</p></caption><graphic xmlns:xlink="http://www.w3.org/1999/xlink" xlink:href="phytokeys-80-001-g001.jpg" position="float" orientation="portrait" xlink:type="simple" id="oo_133205.jpg"/></fig></tp:treatment-sec><tp:treatment-sec sec-type="Specimens seen" id="SECID0EFUAE"><title>Specimens seen.</title><p>
              <bold>ARGENTINA. Misiones</bold>: Cainguás, pequeño campo a la entrada del Salto Golondrina, sobre Arroyo Guiray, fl., fr., 8 Nov 2000, M.E. Múlgura de Romero et al. 2470 (CTES, SI); General Manuel Belgrano, ruta nacional 101, 8 km de Bernardo de Irigoyen hacia San Antonio, Salto Andrecito, fl., 15 Oct 1996, O. Morrone et al. 1393 (CTES, SI). <bold>BRAZIL. Minas Gerais</bold>: Extrema, trilha para a Pedra das Flores, fl., 24 Oct 2009, G.H. Shimizu 226 (RB, UEC). <bold>Rio Grande do Sul</bold>: Barão, sudoeste de Garibaldi, Estrada para Carlos Barbosa, fl., fr., 22 Nov 2005, M.C. Machado &amp; L.Y.S Aona 607 (UEC, HUEFS). <bold>Santa Catarina</bold>: Campo Belo do Sul, Fazenda Gateados, fr., 15 Jul 2008, M. Verdi et al. 2028 (FURB, RB); São Bento do Sul, Floresta Ombrófila Mista, fl., fr., 31 Dec 2013, P. Schwirkowski 197 (FURB). <bold>São Paulo</bold>: Jundiaí, Serra do Japi, fl., fr., 25 May 1994, J. Semir et al. 31648 (UEC); loc. cit., Trilha do Mirante, fl., fr., 18 Jul 1995, R. Mello-Silva et al. 1074 (SPF); loc. cit., Serra do Jundiaí, sentido bairro Eloy Chaves, próximo à represa do DAE, fl., 23 Jan 1998, E.R. Pansarin 136 (SP, UEC); Itararé, Fazenda Ibiti (Ripasa), beira da estrada Itararé-Bonsucesso, fl., fr., 30 Oct 1993, V.C. Souza et al. 4531 (ESA, RB); São Paulo, Cidade Jardim, fl., fr., 11 Mar 1932, W. Hoehne s.n. (IPA 69219, SPF 17149).</p></tp:treatment-sec><tp:treatment-sec sec-type="distribution" id="SECID0EVUAE"><title>Distribution and habitat.</title><p>
              <italic><tp:taxon-name><tp:taxon-name-part taxon-name-part-type="genus" reg="Tradescantia">Tradescantia</tp:taxon-name-part> <tp:taxon-name-part taxon-name-part-type="species" reg="crassula">crassula</tp:taxon-name-part></tp:taxon-name></italic> occurs in Argentina and Brazil (in the states of Minas Gerais, São Paulo, Paraná, Santa Catarina, and Rio Grande do Sul) (Fig. <xref ref-type="fig" rid="F8">8</xref>). It is commonly found growing in rocky outcrops, grasslands and open areas, under full sunlight, as rupicolous or terrestrial. It is also found on roadsides and within the understory of open forests, as terrestrial or, more rarely, as an epiphyte.</p></tp:treatment-sec><tp:treatment-sec sec-type="conservation status" id="SECID0EKVAE"><title>Conservation status.</title><p>
              <italic><tp:taxon-name><tp:taxon-name-part taxon-name-part-type="genus" reg="Tradescantia">Tradescantia</tp:taxon-name-part> <tp:taxon-name-part taxon-name-part-type="species" reg="crassula">crassula</tp:taxon-name-part></tp:taxon-name></italic> possesses a wide <abbrev xmlns:xlink="http://www.w3.org/1999/xlink" xlink:title="Extent of Occurrence" id="ABBRID0E2VAE" xlink:type="simple">EOO</abbrev> (ca. 408,686.868 km<sup>2</sup>). Thus, following the <abbrev xmlns:xlink="http://www.w3.org/1999/xlink" content-type="institution" xlink:title="International Union for Conservation of Nature" id="ABBRID0EBWAE" xlink:type="simple">IUCN</abbrev> recommendations (<xref ref-type="bibr" rid="B25">IUCN 2001</xref>), it should be considered Least Concern (<abbrev xmlns:xlink="http://www.w3.org/1999/xlink" xlink:title="Least Concern" id="ABBRID0EKWAE" xlink:type="simple">LC</abbrev>).</p></tp:treatment-sec><tp:treatment-sec sec-type="Nomenclatural notes" id="SECID0EOWAE"><title>Nomenclatural notes.</title><p>
              <xref ref-type="bibr" rid="B11">Funez et al. (2016)</xref> indicate that <xref ref-type="bibr" rid="B29">Pellegrini (2015)</xref> erroneously designated the specimen <italic>Sellow 3033</italic> (B100521014) as the lectotype for <italic><tp:taxon-name><tp:taxon-name-part taxon-name-part-type="genus" reg="Tradescantia">T.</tp:taxon-name-part> <tp:taxon-name-part taxon-name-part-type="species" reg="crassula">crassula</tp:taxon-name-part></tp:taxon-name></italic>. However, their affirmation is incorrect according to the <italic>Code</italic> since the thesis lacks either a ISSN or an ISBN, and was never distributed to the general public (<xref ref-type="bibr" rid="B27">McNeill et al. 2012</xref>, Art. 29.1). The work cited by <xref ref-type="bibr" rid="B11">Funez et al. (2016)</xref> was a draft version of the first author’s unpublished M.Sc. thesis, with many incomplete and partially incorrect data (Pellegrini, unpublished data), and therefore is not considered a effective publication by the <italic>Code</italic>. Furthermore, according to Art. 30.8 (<xref ref-type="bibr" rid="B27">McNeill et al. 2012</xref>), any thesis published on or after 1 January 1953 and stated to be submitted to a university for the purpose of obtaining a degree, does not constitute effective publication; unless it contains any kind of statement or other internal evidence that it is regarded as an effective publication by its author or publisher. Since no statement is made in the final version of the thesis (i.e. <xref ref-type="bibr" rid="B29">Pellegrini 2015</xref>), the publication does not meet any of the <italic>Code</italic>’s requirements, and therefore cannot be treated as effectively published. In the final version, <xref ref-type="bibr" rid="B29">Pellegrini (2015)</xref> gives detailed information on the typification of <italic><tp:taxon-name><tp:taxon-name-part taxon-name-part-type="genus" reg="Tradescantia">T.</tp:taxon-name-part> <tp:taxon-name-part taxon-name-part-type="species" reg="crassula">crassula</tp:taxon-name-part></tp:taxon-name></italic>, which is effectively published here and corrects the typifications by <xref ref-type="bibr" rid="B11">Funez et al. (2016)</xref>.</p><p>The date written on the original label, and treated by <xref ref-type="bibr" rid="B11">Funez et al. (2016)</xref> as the collections date, is “Dec. 1836”. Also, it is possible to see in the label the names of Sellow and Humboldt. According to <xref ref-type="bibr" rid="B38">Stafleu and Cowan (1985)</xref>, Friedrich Sellow lived from 1789–1831, and collected plant specimens in Southern Brazil and Uruguay 1819–1831, funded by Humboldt. This easily explains why both botanists are mentioned in the original label, and why the collector is to be considered as Sellow, instead of Humboldt or both botanists. Furthermore, given that Sellow died in 1831 and his expeditions were done just before his death, it would be impossible for “Dec. 1836” to represent the actual collection date. We believe this date might correspond to the date when this specimen was acquired by Kunth, and placed into his personal herbarium. Finally, <xref ref-type="bibr" rid="B26">Link and Otto (1828)</xref> make direct reference to their new species being based on Sellow collections. According to the <italic>Code</italic> (<xref ref-type="bibr" rid="B27">McNeill et al. 2012</xref>, Art. 9.2), the <italic>Sellow 3033</italic> (B100521014) specimen is a suitable choice for a lectotype, superseding the lectotypification of the original illustration, done by <xref ref-type="bibr" rid="B11">Funez et al. (2016)</xref>. The epitypification by <xref ref-type="bibr" rid="B11">Funez et al. (2016)</xref> should be disregarded entirely because the original illustration is informative enough to correctly apply the name <italic><tp:taxon-name><tp:taxon-name-part taxon-name-part-type="genus" reg="Tradescantia">T.</tp:taxon-name-part> <tp:taxon-name-part taxon-name-part-type="species" reg="crassula">crassula</tp:taxon-name-part></tp:taxon-name></italic>. All the diagnostic features of this species (see comments below) are visible and sufficient for appropriate diagnosis, in the original illustration.</p></tp:treatment-sec><tp:treatment-sec sec-type="Taxonomic notes" id="SECID0E2ZAE"><title>Taxonomic notes.</title><p>The species in this section are especially variable morphologically and when in cultivation or growing in shaded areas they can change their vegetative morphology quite drastically. Few characters in the vegetative organs were observed to be constant in the <italic><tp:taxon-name><tp:taxon-name-part taxon-name-part-type="genus" reg="Tradescantia">T.</tp:taxon-name-part> <tp:taxon-name-part taxon-name-part-type="species" reg="crassula">crassula</tp:taxon-name-part></tp:taxon-name></italic> group and thus are of little taxonomic relevance. This can be exemplified by the phyllotaxy and pubescence of the leaf-blades, which have been shown to vary greatly due to ecological features (<xref ref-type="bibr" rid="B29">Pellegrini 2015</xref>, <xref ref-type="bibr" rid="B30">2016</xref>). On the other hand, the pubescence of the internodes, leaf-sheaths, and of the margin of the leaf-blades were observed to be constant and reliable for species delimitation. As previously indicated in other <italic><tp:taxon-name><tp:taxon-name-part taxon-name-part-type="genus" reg="Tradescantia">Tradescantia</tp:taxon-name-part></tp:taxon-name></italic> sections (<xref ref-type="bibr" rid="B1">Anderson and Woodson 1935</xref>), the pubescence of the pedicels and sepals seem to be highly stable within each species, easily observable, and thus, reliable for species delimitation. As aforementioned, <italic><tp:taxon-name><tp:taxon-name-part taxon-name-part-type="genus" reg="Tradescantia">T.</tp:taxon-name-part> <tp:taxon-name-part taxon-name-part-type="species" reg="crassula">crassula</tp:taxon-name-part></tp:taxon-name></italic> is highly variable in vegetative morphology. All studied individuals always presented glabrous leaf-blades, setose sepals with long hairs along the keel, and white petals. The specimens cited by <xref ref-type="bibr" rid="B11">Funez et al. (2016)</xref> as representing <italic><tp:taxon-name><tp:taxon-name-part taxon-name-part-type="genus" reg="Tradescantia">T.</tp:taxon-name-part> <tp:taxon-name-part taxon-name-part-type="species" reg="schwirkowskiana">schwirkowskiana</tp:taxon-name-part></tp:taxon-name></italic>, fit perfectly the circumscription adopted by us for <italic><tp:taxon-name><tp:taxon-name-part taxon-name-part-type="genus" reg="Tradescantia">T.</tp:taxon-name-part> <tp:taxon-name-part taxon-name-part-type="species" reg="crassula">crassula</tp:taxon-name-part></tp:taxon-name></italic>, showing variation only in the degree of branching of the stems, color of the leaf-blades, and degree of impression of the secondary veins. All of this morphological variation can be easily explained by the ecological features of the area where the specimens were collected (i.e. shaded moist forests in mountainous regions from the state of Santa Catarina). Aside from that, the authors state that <italic><tp:taxon-name><tp:taxon-name-part taxon-name-part-type="genus" reg="Tradescantia">T.</tp:taxon-name-part> <tp:taxon-name-part taxon-name-part-type="species" reg="crassula">crassula</tp:taxon-name-part></tp:taxon-name></italic> possesses spirally-alternate leaves and a rhizomatous base. While developing our studies for the taxonomic revision of <tp:taxon-name><tp:taxon-name-part taxon-name-part-type="genus" reg="Tradescantia">T.</tp:taxon-name-part> <tp:taxon-name-part taxon-name-part-type="infraspecific-rank">sect.</tp:taxon-name-part> <tp:taxon-name-part taxon-name-part-type="section" reg="Austrotradescantia">Austrotradescantia</tp:taxon-name-part></tp:taxon-name> and a morphological phylogeny for the genus (<xref ref-type="bibr" rid="B29">Pellegrini 2015</xref>), we analyzed 50% of the species in the genus and observed that all species of <italic><tp:taxon-name><tp:taxon-name-part taxon-name-part-type="genus" reg="Tradescantia">Tradescantia</tp:taxon-name-part></tp:taxon-name></italic> produce spirally-alternate leaves when young. This feature is normally lost during development of most species of <tp:taxon-name><tp:taxon-name-part taxon-name-part-type="genus" reg="Tradescantia">T.</tp:taxon-name-part> <tp:taxon-name-part taxon-name-part-type="infraspecific-rank">sect.</tp:taxon-name-part> <tp:taxon-name-part taxon-name-part-type="section" reg="Austrotradescantia">Austrotradescantia</tp:taxon-name-part></tp:taxon-name>, but is always retained by <italic><tp:taxon-name><tp:taxon-name-part taxon-name-part-type="genus" reg="Tradescantia">T.</tp:taxon-name-part> <tp:taxon-name-part taxon-name-part-type="species" reg="valida">valida</tp:taxon-name-part></tp:taxon-name></italic> G.Brückn. (see comments below), sometimes retained by <italic><tp:taxon-name><tp:taxon-name-part taxon-name-part-type="genus" reg="Tradescantia">T.</tp:taxon-name-part> <tp:taxon-name-part taxon-name-part-type="species" reg="cerinthoides">cerinthoides</tp:taxon-name-part></tp:taxon-name></italic> Kunth (<xref ref-type="bibr" rid="B29">Pellegrini 2015</xref>, <xref ref-type="bibr" rid="B30">2016</xref>), and rarely retained by <italic><tp:taxon-name><tp:taxon-name-part taxon-name-part-type="genus" reg="Tradescantia">T.</tp:taxon-name-part> <tp:taxon-name-part taxon-name-part-type="species" reg="crassula">crassula</tp:taxon-name-part></tp:taxon-name></italic> (Pellegrini, pers. obs.). No species in <italic><tp:taxon-name><tp:taxon-name-part taxon-name-part-type="genus" reg="Tradescantia">Tradescantia</tp:taxon-name-part></tp:taxon-name></italic> were observed to produce rhizomes (<xref ref-type="bibr" rid="B29">Pellegrini 2015</xref>). The only known drought resistance strategy observed in the genus was the production of tuberous roots; present in all species of <tp:taxon-name><tp:taxon-name-part taxon-name-part-type="genus" reg="Tradescantia">T.</tp:taxon-name-part> <tp:taxon-name-part taxon-name-part-type="infraspecific-rank">sect.</tp:taxon-name-part> <tp:taxon-name-part taxon-name-part-type="section" reg="Mandonia">Mandonia</tp:taxon-name-part></tp:taxon-name>, <tp:taxon-name><tp:taxon-name-part taxon-name-part-type="genus" reg="Tradescantia">T.</tp:taxon-name-part> <tp:taxon-name-part taxon-name-part-type="infraspecific-rank">sect.</tp:taxon-name-part> <tp:taxon-name-part taxon-name-part-type="section" reg="Parasetcreasea">Parasetcreasea</tp:taxon-name-part></tp:taxon-name>, <tp:taxon-name><tp:taxon-name-part taxon-name-part-type="genus" reg="Tradescantia">T.</tp:taxon-name-part> <tp:taxon-name-part taxon-name-part-type="infraspecific-rank">sect.</tp:taxon-name-part> <tp:taxon-name-part taxon-name-part-type="section" reg="Separotheca">Separotheca</tp:taxon-name-part></tp:taxon-name>, <tp:taxon-name><tp:taxon-name-part taxon-name-part-type="genus" reg="Tradescantia">T.</tp:taxon-name-part> <tp:taxon-name-part taxon-name-part-type="infraspecific-rank">sect.</tp:taxon-name-part> <tp:taxon-name-part taxon-name-part-type="section" reg="Setcreasea">Setcreasea</tp:taxon-name-part></tp:taxon-name> and <tp:taxon-name><tp:taxon-name-part taxon-name-part-type="infraspecific-rank">sect.</tp:taxon-name-part> <tp:taxon-name-part taxon-name-part-type="section" reg="Tradescantia">Tradescantia</tp:taxon-name-part></tp:taxon-name>, and exclusively in <italic><tp:taxon-name><tp:taxon-name-part taxon-name-part-type="genus" reg="Tradescantia">T.</tp:taxon-name-part> <tp:taxon-name-part taxon-name-part-type="species" reg="commelinoides">commelinoides</tp:taxon-name-part></tp:taxon-name></italic> Schult. &amp; Schult.f. from <tp:taxon-name><tp:taxon-name-part taxon-name-part-type="genus" reg="Tradescantia">T.</tp:taxon-name-part> <tp:taxon-name-part taxon-name-part-type="infraspecific-rank">sect.</tp:taxon-name-part> <tp:taxon-name-part taxon-name-part-type="section" reg="Cymbispatha">Cymbispatha</tp:taxon-name-part></tp:taxon-name> (<xref ref-type="bibr" rid="B29">Pellegrini 2015</xref>). Thus, <italic><tp:taxon-name><tp:taxon-name-part taxon-name-part-type="genus" reg="Tradescantia">T.</tp:taxon-name-part> <tp:taxon-name-part taxon-name-part-type="species" reg="schwirkowskiana">schwirkowskiana</tp:taxon-name-part></tp:taxon-name></italic> is here synonymized under <italic><tp:taxon-name><tp:taxon-name-part taxon-name-part-type="genus" reg="Tradescantia">T.</tp:taxon-name-part> <tp:taxon-name-part taxon-name-part-type="species" reg="crassula">crassula</tp:taxon-name-part></tp:taxon-name></italic>.</p><!--PageBreak--></tp:treatment-sec><tp:treatment-sec><!--Section generated to contain objects referenced in tp:taxon-treatment.--><fig id="F8" position="float" orientation="portrait"><label>Figure 8.</label><caption><p>Distribution map of studied <italic><tp:taxon-name><tp:taxon-name-part taxon-name-part-type="genus" reg="Tradescantia">Tradescantia</tp:taxon-name-part></tp:taxon-name></italic> L. in the South American domains. <bold>Full squares</bold>– <italic><tp:taxon-name><tp:taxon-name-part taxon-name-part-type="genus" reg="Tradescantia">T.</tp:taxon-name-part> <tp:taxon-name-part taxon-name-part-type="species" reg="crassula">crassula</tp:taxon-name-part></tp:taxon-name></italic>; <bold>White squares</bold>– <italic><tp:taxon-name><tp:taxon-name-part taxon-name-part-type="genus" reg="Tradescantia">T.</tp:taxon-name-part> <tp:taxon-name-part taxon-name-part-type="species" reg="chrysophylla">chrysophylla</tp:taxon-name-part></tp:taxon-name></italic>; <bold>Triangles</bold>– <italic><tp:taxon-name><tp:taxon-name-part taxon-name-part-type="genus" reg="Tradescantia">T.</tp:taxon-name-part> <tp:taxon-name-part taxon-name-part-type="species" reg="valida">valida</tp:taxon-name-part></tp:taxon-name></italic>; <bold>Circles</bold>– <italic><tp:taxon-name><tp:taxon-name-part taxon-name-part-type="genus" reg="Tradescantia">T.</tp:taxon-name-part> <tp:taxon-name-part taxon-name-part-type="species" reg="ambigua">ambigua</tp:taxon-name-part></tp:taxon-name></italic>; <bold>Stars</bold>– <italic><tp:taxon-name><tp:taxon-name-part taxon-name-part-type="genus" reg="Tradescantia">T.</tp:taxon-name-part> <tp:taxon-name-part taxon-name-part-type="species" reg="boliviana">boliviana</tp:taxon-name-part></tp:taxon-name></italic>. Light green– Amazon Forest; Orange– Cerrado; Red– Caatinga; Yellow– Chaco and Pantanal; Olive-green– Pampa; Dark green– Atlantic Forest; Purple– Andean Yungas.</p></caption><graphic xmlns:xlink="http://www.w3.org/1999/xlink" xlink:href="phytokeys-80-001-g008.jpg" position="float" orientation="portrait" xlink:type="simple" id="oo_133214.jpg"/></fig></tp:treatment-sec><ref-list><ref id="B25"><mixed-citation xmlns:xlink="http://www.w3.org/1999/xlink" xlink:type="simple">
          <institution xlink:type="simple">IUCN</institution> (<year>2001</year>) <source>The IUCN red list of threatened species, version 2010.4</source>. <publisher-name>IUCN Red List Unit</publisher-name>, <publisher-loc>Cambridge</publisher-loc>. <ext-link xlink:type="simple" ext-link-type="uri" xlink:href="http://www.iucnredlist.org/">http://www.iucnredlist.org/</ext-link> [accessed: 2.6.2016]</mixed-citation></ref><ref id="B11"><mixed-citation xmlns:xlink="http://www.w3.org/1999/xlink" xlink:type="simple">
          <person-group><name name-style="western"><surname>Funez</surname><given-names>LA</given-names></name><name name-style="western"><surname>Hassemer</surname><given-names>G</given-names></name><name name-style="western"><surname>Ferreira</surname><given-names>JPR</given-names></name></person-group> (<year>2016</year>) <article-title>Description of <italic><tp:taxon-name><tp:taxon-name-part taxon-name-part-type="genus">Tradescantia</tp:taxon-name-part> <tp:taxon-name-part taxon-name-part-type="species">schwirkowskiana</tp:taxon-name-part></tp:taxon-name></italic> (<tp:taxon-name><tp:taxon-name-part taxon-name-part-type="family">Commelinaceae</tp:taxon-name-part></tp:taxon-name>), a narrow endemic new species from Santa Catarina, Southern Brazil, and typification of <italic><tp:taxon-name><tp:taxon-name-part taxon-name-part-type="genus">T.</tp:taxon-name-part> <tp:taxon-name-part taxon-name-part-type="species">crassula</tp:taxon-name-part></tp:taxon-name></italic>.</article-title> <source>Phytotaxa</source> <volume>272</volume>(<issue>1</issue>): <fpage>63</fpage>–<lpage>72</lpage>. <ext-link xlink:type="simple" ext-link-type="doi" xlink:href="10.11646/phytotaxa.272.1.3">https://doi.org/10.11646/phytotaxa.272.1.3</ext-link></mixed-citation></ref><ref id="B29"><mixed-citation xmlns:xlink="http://www.w3.org/1999/xlink" xlink:type="simple">
          <person-group><name name-style="western"><surname>Pellegrini</surname><given-names>MOO</given-names></name></person-group> (<year>2015</year>) <article-title>Filogenia e revisão taxonômica de <tp:taxon-name><tp:taxon-name-part taxon-name-part-type="genus">Tradescantia</tp:taxon-name-part> <tp:taxon-name-part taxon-name-part-type="authority">L.</tp:taxon-name-part> <tp:taxon-name-part taxon-name-part-type="infraspecific-rank">sect.</tp:taxon-name-part> <tp:taxon-name-part taxon-name-part-type="section">Austrotradescantia</tp:taxon-name-part></tp:taxon-name> D.R.Hunt (<tp:taxon-name><tp:taxon-name-part taxon-name-part-type="family">Commelinaceae</tp:taxon-name-part></tp:taxon-name>)</article-title>. <source>MsC thesis</source>, <publisher-name>Instituto de Biologia, Universidade Federal do Rio de Janeiro</publisher-name>, <publisher-loc>Rio de Janeiro, Brazil</publisher-loc>. <ext-link xlink:type="simple" ext-link-type="doi" xlink:href="10.12705/641.3">https://doi.org/10.12705/641.3</ext-link></mixed-citation></ref><ref id="B27"><mixed-citation xmlns:xlink="http://www.w3.org/1999/xlink" xlink:type="simple">
          <person-group><name name-style="western"><surname>McNeill</surname><given-names>J</given-names></name><name name-style="western"><surname>Barrie</surname><given-names>FR</given-names></name><name name-style="western"><surname>Buck</surname><given-names>WR</given-names></name><name name-style="western"><surname>Demoulin</surname><given-names>V</given-names></name><name name-style="western"><surname>Greuter</surname><given-names>W</given-names></name><name name-style="western"><surname>Hawksworth</surname><given-names>DL</given-names></name><name name-style="western"><surname>Herendeen</surname><given-names>PS</given-names></name><name name-style="western"><surname>Knapp</surname><given-names>S</given-names></name><name name-style="western"><surname>Marhold</surname><given-names>K</given-names></name><name name-style="western"><surname>Prado</surname><given-names>J</given-names></name><name name-style="western"><surname>Prud’Homme Van Reine</surname><given-names>WF</given-names></name><name name-style="western"><surname>Smith</surname><given-names>GF</given-names></name><name name-style="western"><surname>Wiersema</surname><given-names>JH</given-names></name><name name-style="western"><surname>Turland</surname><given-names>NJ</given-names></name></person-group> (<role>Eds</role>) (<year>2012</year>) <source>International Code of Botanical Nomenclature (Melbourne Code). Adopted by the Eighteenth International Botanical Congress Melbourne, Australia, July 2011. Regnum Vegetabile 154. A.R.G.</source> <publisher-name>Gantner Verlag KG</publisher-name>, <publisher-loc>Sweden</publisher-loc>, <size units="page">240 pp</size>.</mixed-citation></ref><ref id="B38"><mixed-citation xmlns:xlink="http://www.w3.org/1999/xlink" xlink:type="simple">
          <person-group><name name-style="western"><surname>Stafleu</surname><given-names>FA</given-names></name><name name-style="western"><surname>Cowan</surname><given-names>RS</given-names></name></person-group> (<year>1985</year>) <source>Taxonomic literature. A selective guide to botanical publications and collections with dates, commentaries and types (ed. 2, Vol. 5). Regnum Vegetabile 112. A.R.G.</source> <publisher-name>Gantner Verlag</publisher-name>, <publisher-loc>Rugell, Sweden</publisher-loc>, <size units="page">1066 pp</size>.</mixed-citation></ref><ref id="B26"><mixed-citation xmlns:xlink="http://www.w3.org/1999/xlink" xlink:type="simple">
          <person-group><name name-style="western"><surname>Link</surname><given-names>JHF</given-names></name><name name-style="western"><surname>Otto</surname><given-names>CF</given-names></name></person-group> (<year>1828</year>) <source>Icones plantarum selectarum Horti Regii Botanici Berolinensis cum descriptionibus et colendi ratione</source> (<volume>Vol. 2</volume>). <publisher-name>Zehn Hefte</publisher-name>, <publisher-loc>Berlin</publisher-loc>, <fpage>13</fpage>–<lpage>24</lpage>. [t. 7–12]</mixed-citation></ref><ref id="B30"><mixed-citation xmlns:xlink="http://www.w3.org/1999/xlink" xlink:type="simple">
          <person-group><name name-style="western"><surname>Pellegrini</surname><given-names>MOO</given-names></name></person-group> (<year>2016</year>) <article-title>A new species of <tp:taxon-name><tp:taxon-name-part taxon-name-part-type="genus">Tradescantia</tp:taxon-name-part> <tp:taxon-name-part taxon-name-part-type="authority">L.</tp:taxon-name-part> <tp:taxon-name-part taxon-name-part-type="infraspecific-rank">sect.</tp:taxon-name-part> <tp:taxon-name-part taxon-name-part-type="section">Austrotradescantia</tp:taxon-name-part></tp:taxon-name> D.R.Hunt (<tp:taxon-name><tp:taxon-name-part taxon-name-part-type="family">Commelinaceae</tp:taxon-name-part></tp:taxon-name>) from Southern Brazil.</article-title> <source>Phytotaxa</source> <volume>265</volume>(<issue>1</issue>): <fpage>79</fpage>–<lpage>84</lpage>.</mixed-citation></ref><ref id="B1"><mixed-citation xmlns:xlink="http://www.w3.org/1999/xlink" xlink:type="simple">
          <person-group><name name-style="western"><surname>Anderson</surname><given-names>ES</given-names></name><name name-style="western"><surname>Woodson</surname><given-names>RE Jr</given-names></name></person-group> (<year>1935</year>) <article-title>The species of <italic><tp:taxon-name><tp:taxon-name-part taxon-name-part-type="genus">Tradescantia</tp:taxon-name-part></tp:taxon-name></italic> indigenous to the United States.</article-title> <source>Contributions, Arnold Arboretum</source> <volume>9</volume>: <fpage>1</fpage>–<lpage>132</lpage>.</mixed-citation></ref></ref-list></tp:taxon-treatment>
