# Supplementary material for: Novelties in Brazilian Tradescantia L. (Commelinaceae)
Source: PhytoKeys. 2017 Apr 25;(80):1–31. doi: 10.3897/phytokeys.80.12232 (PMC5543268; doi:10.3897/phytokeys.80.12232)
Supplement: XML Treatment for Tradescantia chrysophylla [file phytokeys.80.12232-treatment3.xml]

<!DOCTYPE tp:taxon-treatment
  PUBLIC "-//TaxonX//DTD Taxonomic Treatment Publishing DTD v0 20100105//EN" "tax-treatment-NSO.dtd">
<tp:taxon-treatment xmlns:tp="http://www.plazi.org/taxpub"><tp:treatment-meta><kwd-group><label>Taxon classification</label><kwd><named-content xmlns:xlink="http://www.w3.org/1999/xlink" content-type="kingdom">Plantae</named-content></kwd><kwd><named-content xmlns:xlink="http://www.w3.org/1999/xlink" content-type="order">Commelinales</named-content></kwd><kwd><named-content xmlns:xlink="http://www.w3.org/1999/xlink" content-type="family">Commelinaceae</named-content></kwd></kwd-group><mixed-citation publication-type="journal"><person-group><name><surname>Pellegrini</surname><given-names>Marco O. O.</given-names></name><name><surname>Forzza</surname><given-names>Rafaela C.</given-names></name><name><surname>Sakuragui</surname><given-names>Cassia M.</given-names></name></person-group><article-title>Novelties in Brazilian <italic><tp:taxon-name><tp:taxon-name-part taxon-name-part-type="genus" reg="Tradescantia">Tradescantia</tp:taxon-name-part></tp:taxon-name></italic> L. (<tp:taxon-name><tp:taxon-name-part taxon-name-part-type="family">Commelinaceae</tp:taxon-name-part></tp:taxon-name>)</article-title><source>PhytoKeys</source><day>25</day><month>4</month><year>2017</year><volume>2017</volume><issue>80</issue><fpage>1</fpage><lpage>31</lpage><pub-id pub-id-type="doi">10.3897/phytokeys.80.12232</pub-id></mixed-citation></tp:treatment-meta><tp:nomenclature><tp:taxon-name>
              <tp:taxon-name-part taxon-name-part-type="genus" reg="Tradescantia">Tradescantia</tp:taxon-name-part>
              <tp:taxon-name-part taxon-name-part-type="species" reg="chrysophylla">chrysophylla</tp:taxon-name-part>
              <object-id xmlns:xlink="http://www.w3.org/1999/xlink" content-type="ipni" xlink:type="simple">urn:lsid:ipni.org:names:60474204-2</object-id>
            </tp:taxon-name><tp:taxon-authority>M.Pell.</tp:taxon-authority><tp:taxon-status xmlns:xlink="http://www.w3.org/1999/xlink" xlink:type="simple">sp. nov.</tp:taxon-status><xref ref-type="fig" rid="F2">Figs 2</xref><xref ref-type="fig" rid="F8">, 8</xref><!--PageBreak--><!--PageBreak--></tp:nomenclature><tp:treatment-sec sec-type="diagnosis" id="SECID0EMEAG"><title>Diagnosis.</title><p>Similar to <italic><tp:taxon-name><tp:taxon-name-part taxon-name-part-type="genus" reg="Tradescantia">T.</tp:taxon-name-part> <tp:taxon-name-part taxon-name-part-type="species" reg="cymbispatha">cymbispatha</tp:taxon-name-part></tp:taxon-name></italic> due to its habit with an indefinite base, creeping stems with ascending apex, sessile succulent leaves with flat blades homogeneously covered by indumenta, inconspicuous secondary veins, saccate cincinni bracts, broadly ovoid floral buds, sepals without keels, and pistil the same length as the stamens. It can be differentiated by its velutine to hispid, golden to light brown indumentum covering almost the entire plant, strongly unequal cincinni bracts, and pedicels and sepals glandular-pubescent, or with a mixture of glandular and eglandular hairs.</p><fig id="F2" position="float" orientation="portrait"><label>Figure 2.</label><caption><p>
                  <italic><tp:taxon-name><tp:taxon-name-part taxon-name-part-type="genus" reg="Tradescantia">Tradescantia</tp:taxon-name-part> <tp:taxon-name-part taxon-name-part-type="species" reg="chrysophylla">chrysophylla</tp:taxon-name-part></tp:taxon-name></italic> M.Pell. <bold>A</bold> habit <bold>B</bold> detail of the stem and leaf-sheath, showing the hispid indumentum, and detail of the sessile leaf-blade <bold>C</bold> detail of the hispid hairs of the leaf-blade and of the ciliolate margin <bold>D</bold> detail of the inflorescence, showing the unequal cincinni bracts <bold>E</bold> detail of the bracteole <bold>F</bold> detail of the pedicel and sepals, showing the glandular hairs <bold>G</bold> frontal view of the flower <bold>H</bold> stamen, showing the filament with basal, dense and long moniliform hairs, the rhomboid connective, and the ellipsoid anther sacs <bold>I</bold> detail of the gynoecium, showing the punctate stigma <bold>J</bold> mature, partially open capsule, still covered by the persistent sepals. <bold>K–L</bold> seed: <bold>K</bold> dorsal view of a seed, showing the costate testa and dorsal embryotega <bold>L</bold> ventral view of the seed, showing the linear hilum. Line drawing by M.A. Rezende.</p></caption><graphic xmlns:xlink="http://www.w3.org/1999/xlink" xlink:href="phytokeys-80-001-g002.jpg" position="float" orientation="portrait" xlink:type="simple" id="oo_133206.jpg"/></fig></tp:treatment-sec><tp:treatment-sec sec-type="material" id="SECID0EPGAG"><title>Type.</title><p>BRAZIL. São Paulo: Biritiba Mirim, Estação Biológica de Boracéia, fl., 24 Nov 1983, A. Custódio Filho 1910 (holotype: RB!; isotype: SP!).</p></tp:treatment-sec><tp:treatment-sec sec-type="description" id="SECID0EUGAG"><title>Description.</title><p>
              <italic>Herbs</italic> ca. 11–27 cm tall, with an indefinite base, terrestrial or rupicolous, rarely epiphyte. <italic>Roots</italic> thin, fibrous, cream to light brown, emerging from the nodes touching the substrate. <italic>Stems</italic> creeping to ascending at the apex, delicate to slightly succulent, densely branched; internodes 1.5–8.2 cm long at base, distally shorter, dark green to vinaceous, velutine to hispid, hairs golden to light brown. <italic>Leaves</italic> distichously-alternate, sessile; sheaths 0.4–1 cm long, green to vinaceous with dark green to purple striations, velutine to hispid, margin densely setose, hairs golden; blades broadly elliptic to broadly ovate, 1.8–7.6 × 0.9–3.4 cm, flat, succulent, velutine to hispid on both sides, hairs golden to light brown, adaxially dark green, abaxially vinaceous, turning dark brown to olive-green on both sides when dry, base cordate to rounded, margin ciliolate, apex acute, sometimes acuminate; midvein conspicuous, adaxially impressed, secondary veins inconspicuous, adaxially inconspicuous, abaxially inconspicuous, becoming more evident abaxially when dry. <italic><tp:taxon-name><tp:taxon-name-part taxon-name-part-type="genus" reg="Synflorescences">Synflorescences</tp:taxon-name-part></tp:taxon-name></italic> terminal or axillar in the distal portion of the stems, composed of a solitary main florescence, 1 per leaf axis. <italic>Inflorescences</italic> (<italic>main florescences</italic>) consisting of a pedunculate double-cincinni fused back to back; peduncles (0.4–)1.1–9.5 cm long, vinaceous, velutine to hispid, hairs golden to light brown; basal bract inconspicuous, tubular, hyaline, glabrous; peduncle bracts absent; supernumerary bracts absent; cincinni bracts strongly unequal among themselves, elliptic to ovate to broadly ovate, 0.9–6.6 × 0.4–3.1 cm, leaf-like, velutine to hispid, hairs golden to light brown, adaxially dark green, abaxially vinaceous, base cordate to round, saccate, margin ciliolate, apex acute; double-cincinni (4–)6–12-flowered; bracteoles inconspicuous, imbricate, linear-triangular to triangular, hyaline. <italic>Flowers</italic> bisexual, actinomorphic, flat (not forming a floral tube), 1.1–1.6 cm diam.; floral buds broadly ovoid, apex acute; pedicels upright at anthesis and pre-anthesis, reflexed at post-anthesis, 0.9–1.3 cm long, glandular-pubescent, rarely with a mixture of glandular and eglandular, golden to light brown hairs; sepals 3, equal, free, ovate, cucullate, margin hyaline, apex acute, persistent in fruit, 4.7–5.8 × 2.6–4 mm, without dorsal keels, glandular-pubescent or with a mixture of glandular and eglandular, golden to light brown hairs; petals 3, equal, free, elliptic to ovate, rarely broadly ovate, not clawed (sessile), flat, 8.8–9 × 5.7–6.2 mm, white; stamens 6, <!--PageBreak--><!--PageBreak-->arranged in two series, equal, filaments free from the petals and from each other, filaments 6–6.2 mm long, straight at anthesis and post-anthesis, basally densely bearded with moniliform hairs, hairs as long as the stamens, white, anthers basifixed, rimose, 0.6–0.8 × 0.3–0.7 mm, connective expanded, rhomboid, yellow, anther sacs ellipsoid, divergent, yellow, pollen yellow; ovary sessile, subglobose, 1.5–1.7 × 1.2–1.4 mm, white, smooth, glabrous, 3-loculate, locules equal, locule 2-ovulate, ovule uniseriate, style straight, white, cylindrical, conical at the apex, 4–4.2 cm long, stigma punctate, pistil the same length as the stamens. <italic>Capsules</italic> subglobose to globose, 2.7–3.2 × 2.2–2.8 mm, light to medium brown when mature, smooth, glabrous, loculicidal, 3-valved, sometimes apiculate due to persistent style base. <italic>Seeds</italic> exarillate, 1–2 per locule, 1.1–1.5 × 1.0–1.4 mm, ellipsoid to narrowly trigonal, not cleft towards the embryotega, ventrally flattened, testa grey to greyish brown, farinose, costate arranged in ridges radiating from the embryotega; embryotega dorsal, relatively inconspicuous, generally covered by a cream farina, without a prominent apicule; hilum linear, ½ the length of the seed.</p></tp:treatment-sec><tp:treatment-sec sec-type="Specimens seen" id="SECID0EWHAG"><title>Specimens seen</title><p>
              <bold>(paratypes). BRAZIL. Paraná</bold>: Campo Largo, Caverna do Pinheirinho, fl., fr., 13 Oct 1996, G. Tiepolo &amp; A.C. Svolenski 716 (EFC, MBM). <bold>Rio de Janeiro</bold>: Itatiaia, Serra do Itatiaia, Maromba, fl., 23 Oct 1931, C. Porto 2101 (RB). <bold>Santa Catarina</bold>: Rio do Sul, estrada Rio do Sul-Lontras, fl., 3 Dec 2013, A.L. Gasper et al. 3270 (FURB). Rodeio, borda da floresta, fl., fr., 10 Oct 2015, L.A. Funez 4549 (FURB). Urubici, Salto do rio Avencal, fl., fr., 16 Oct 2004, G. Hatschbach et al. 78097 (MBM). São Miguel D’Oeste, forest above rio Reperi-guaçu, Peperi, fl., fr., 21 Oct 1964, L.B. Smith &amp; R. Reitz 12775 (FLOR, HBR, NY, US). <bold>São Paulo</bold>: Jundiaí, mata de planalto na Serra do Japi, fl., 11 Aug 1976, H.F. Leitão-Filho &amp; G.J. Shepherd 2536 (MBM, NY, UEC); loc. cit., ca. 10 km SW de Jundiaí, fl., fr., 8 Oct 1976, H.F. Leitão-Filho et al. 3175 (E, MBM, NY, UEC, UFG, US). Salesópolis, Estação Biológica de Boracéia, estrada para a barragem da SABESP no Rio Guaratuba, fl., 5 Sep 1994, R. Simão-Bianchini et al. 505 (RB, SP, UEC).</p></tp:treatment-sec><tp:treatment-sec sec-type="etymology" id="SECID0EEIAG"><title>Etymology.</title><p>The epithet “<italic><tp:taxon-name><tp:taxon-name-part taxon-name-part-type="species" reg="chrysophylla">chrysophylla</tp:taxon-name-part></tp:taxon-name></italic>” means golden leaves and is given after the golden hairs that cover the whole plant, but especially the leaves.</p></tp:treatment-sec><tp:treatment-sec sec-type="distribution" id="SECID0EUIAG"><title>Distribution and habitat.</title><p>
              <italic><tp:taxon-name><tp:taxon-name-part taxon-name-part-type="genus" reg="Tradescantia">Tradescantia</tp:taxon-name-part> <tp:taxon-name-part taxon-name-part-type="species" reg="chrysophylla">chrysophylla</tp:taxon-name-part></tp:taxon-name></italic> is endemic to Brazil, more precisely to the states of Rio de Janeiro, São Paulo, Paraná and Santa Catarina (Fig. <xref ref-type="fig" rid="F8">8</xref>). It can be found growing as a terrestrial, rupicolous or as an epiphyte, understory in shaded and moist forests.</p></tp:treatment-sec><tp:treatment-sec sec-type="phenology" id="SECID0EJJAG"><title>Phenology.</title><p>It was found in bloom and fruit from August to December, but peaking during October.</p></tp:treatment-sec><tp:treatment-sec sec-type="conservation status" id="SECID0EOJAG"><title>Conservation status.</title><p>
              <italic><tp:taxon-name><tp:taxon-name-part taxon-name-part-type="genus" reg="Tradescantia">Tradescantia</tp:taxon-name-part> <tp:taxon-name-part taxon-name-part-type="species" reg="chrysophylla">chrysophylla</tp:taxon-name-part></tp:taxon-name></italic> possesses a wide <abbrev xmlns:xlink="http://www.w3.org/1999/xlink" xlink:title="Extent of Occurrence" id="ABBRID0E6JAG" xlink:type="simple">EOO</abbrev> (ca. 173,649.709 km2<sup>2</sup>), but a considerably narrow <abbrev xmlns:xlink="http://www.w3.org/1999/xlink" xlink:title="Area of Occurrence" id="ABBRID0EFKAG" xlink:type="simple">AOO</abbrev> (ca. 36.000 km<sup>2</sup>). Since it is known from very few and fragmented collections, following the <xref ref-type="bibr" rid="B25">IUCN (2001)</xref> recommendations, <italic><tp:taxon-name><tp:taxon-name-part taxon-name-part-type="genus" reg="Tradescantia">T.</tp:taxon-name-part> <tp:taxon-name-part taxon-name-part-type="species" reg="chrysophylla">chrysophylla</tp:taxon-name-part></tp:taxon-name></italic> should be considered Endangered [<abbrev xmlns:xlink="http://www.w3.org/1999/xlink" xlink:title="Endangered" id="ABBRID0E1KAG" xlink:type="simple">EN</abbrev>, A2cde+ B2ab(ii, iii, iv)+D2].</p></tp:treatment-sec><tp:treatment-sec sec-type="discussion" id="SECID0E5KAG"><title>Discussion.</title><p>
              <italic><tp:taxon-name><tp:taxon-name-part taxon-name-part-type="genus" reg="Tradescantia">Tradescantia</tp:taxon-name-part> <tp:taxon-name-part taxon-name-part-type="species" reg="chrysophylla">chrysophylla</tp:taxon-name-part></tp:taxon-name></italic> is morphologically similar to <italic><tp:taxon-name><tp:taxon-name-part taxon-name-part-type="genus" reg="Tradescantia">T.</tp:taxon-name-part> <tp:taxon-name-part taxon-name-part-type="species" reg="cymbispatha">cymbispatha</tp:taxon-name-part></tp:taxon-name></italic> C.B.Clarke, <italic><tp:taxon-name><tp:taxon-name-part taxon-name-part-type="genus" reg="Tradescantia">T.</tp:taxon-name-part> <tp:taxon-name-part taxon-name-part-type="species" reg="fluminensis">fluminensis</tp:taxon-name-part></tp:taxon-name></italic> Vell. and <italic><tp:taxon-name><tp:taxon-name-part taxon-name-part-type="genus" reg="Tradescantia">T.</tp:taxon-name-part> <tp:taxon-name-part taxon-name-part-type="species" reg="mundula">mundula</tp:taxon-name-part></tp:taxon-name></italic> Kunth due to their indefinite base, <!--PageBreak-->creeping stems with ascending apex, saccate cincinni bracts, petals always white, pistil as long as the stamens, seeds with uncleft testa towards the embryotega, and hilum ½ the length of the seed. However, it can be easily differentiated from <italic><tp:taxon-name><tp:taxon-name-part taxon-name-part-type="genus" reg="Tradescantia">T.</tp:taxon-name-part> <tp:taxon-name-part taxon-name-part-type="species" reg="fluminensis">fluminensis</tp:taxon-name-part></tp:taxon-name></italic> and <italic><tp:taxon-name><tp:taxon-name-part taxon-name-part-type="genus" reg="Tradescantia">T.</tp:taxon-name-part> <tp:taxon-name-part taxon-name-part-type="species" reg="mundula">mundula</tp:taxon-name-part></tp:taxon-name></italic> by its sessile succulent leaves, blades homogeneously covered by indumentum, and inconspicuous secondary veins (<italic>vs.</italic> leaves membranous, blades glabrous or unevenly covered by indumentum, and impressed secondary veins), floral buds broadly ovoid (<italic>vs.</italic> ovoid to narrowly ovoid), and sepals without keels (<italic>vs.</italic> keeled sepals). <italic><tp:taxon-name><tp:taxon-name-part taxon-name-part-type="genus" reg="Tradescantia">Tradescantia</tp:taxon-name-part> <tp:taxon-name-part taxon-name-part-type="species" reg="chrysophylla">chrysophylla</tp:taxon-name-part></tp:taxon-name></italic> is considerably more similar to <italic><tp:taxon-name><tp:taxon-name-part taxon-name-part-type="genus" reg="Tradescantia">T.</tp:taxon-name-part> <tp:taxon-name-part taxon-name-part-type="species" reg="cymbispatha">cymbispatha</tp:taxon-name-part></tp:taxon-name></italic> due to their sessile, succulent leaves homogeneously covered by indumenta, inconspicuous secondary veins, and sepals without keels. Nonetheless, in <italic><tp:taxon-name><tp:taxon-name-part taxon-name-part-type="genus" reg="Tradescantia">T.</tp:taxon-name-part> <tp:taxon-name-part taxon-name-part-type="species" reg="chrysophylla">chrysophylla</tp:taxon-name-part></tp:taxon-name></italic> the indumentum is velutine to hispid and golden to light brown (<italic>vs.</italic> strigose and hyaline in <italic><tp:taxon-name><tp:taxon-name-part taxon-name-part-type="genus" reg="Tradescantia">T.</tp:taxon-name-part> <tp:taxon-name-part taxon-name-part-type="species" reg="cymbispatha">cymbispatha</tp:taxon-name-part></tp:taxon-name></italic>), the cincinni bracts are strongly unequal (<italic>vs.</italic> equal), and the pedicels and sepals are glandular-pubescent with golden to light brown hairs or covered by with a mixture of glandular and eglandular hairs (<italic>vs.</italic> velutine, covered by eglandular hyaline hairs). Furthermore, <italic><tp:taxon-name><tp:taxon-name-part taxon-name-part-type="genus" reg="Tradescantia">T.</tp:taxon-name-part> <tp:taxon-name-part taxon-name-part-type="species" reg="chrysophylla">chrysophylla</tp:taxon-name-part></tp:taxon-name></italic> can be differentiated from almost all the species of <tp:taxon-name><tp:taxon-name-part taxon-name-part-type="genus" reg="Tradescantia">T.</tp:taxon-name-part> <tp:taxon-name-part taxon-name-part-type="infraspecific-rank">sect.</tp:taxon-name-part> <tp:taxon-name-part taxon-name-part-type="section" reg="Austrotradescantia">Austrotradescantia</tp:taxon-name-part></tp:taxon-name> by its golden to light brown indumentum covering almost the entire plant. The only other species known to possess a similarly colored indumentum is <italic><tp:taxon-name><tp:taxon-name-part taxon-name-part-type="genus" reg="Tradescantia">T.</tp:taxon-name-part> <tp:taxon-name-part taxon-name-part-type="species" reg="cerinthoides">cerinthoides</tp:taxon-name-part></tp:taxon-name></italic> (<xref ref-type="bibr" rid="B29">Pellegrini 2015</xref>, <xref ref-type="bibr" rid="B30">2016</xref>). <italic><tp:taxon-name><tp:taxon-name-part taxon-name-part-type="genus" reg="Tradescantia">Tradescantia</tp:taxon-name-part> <tp:taxon-name-part taxon-name-part-type="species" reg="chrysophylla">chrysophylla</tp:taxon-name-part></tp:taxon-name></italic> can be easily differentiated by its indefinite habit base (<italic>vs.</italic> definite in <italic><tp:taxon-name><tp:taxon-name-part taxon-name-part-type="genus" reg="Tradescantia">T.</tp:taxon-name-part> <tp:taxon-name-part taxon-name-part-type="species" reg="cerinthoides">cerinthoides</tp:taxon-name-part></tp:taxon-name></italic>), prostrate stems (<italic>vs.</italic> ascending to erect), saccate cincinni bracts (<italic>vs.</italic> non-saccate), pistil the same length as the stamens (<italic>vs.</italic> longer than the stamens), petals always white (<italic>vs.</italic> ranging from white to pink to lilac), seed not cleft towards the embryotega (<italic>vs.</italic> cleft), and hilum ½ the length of the seed (<italic>vs.</italic> longer than ½ the length).</p></tp:treatment-sec><tp:treatment-sec><!--Section generated to contain objects referenced in tp:taxon-treatment.--><fig id="F8" position="float" orientation="portrait"><label>Figure 8.</label><caption><p>Distribution map of studied <italic><tp:taxon-name><tp:taxon-name-part taxon-name-part-type="genus" reg="Tradescantia">Tradescantia</tp:taxon-name-part></tp:taxon-name></italic> L. in the South American domains. <bold>Full squares</bold>– <italic><tp:taxon-name><tp:taxon-name-part taxon-name-part-type="genus" reg="Tradescantia">T.</tp:taxon-name-part> <tp:taxon-name-part taxon-name-part-type="species" reg="crassula">crassula</tp:taxon-name-part></tp:taxon-name></italic>; <bold>White squares</bold>– <italic><tp:taxon-name><tp:taxon-name-part taxon-name-part-type="genus" reg="Tradescantia">T.</tp:taxon-name-part> <tp:taxon-name-part taxon-name-part-type="species" reg="chrysophylla">chrysophylla</tp:taxon-name-part></tp:taxon-name></italic>; <bold>Triangles</bold>– <italic><tp:taxon-name><tp:taxon-name-part taxon-name-part-type="genus" reg="Tradescantia">T.</tp:taxon-name-part> <tp:taxon-name-part taxon-name-part-type="species" reg="valida">valida</tp:taxon-name-part></tp:taxon-name></italic>; <bold>Circles</bold>– <italic><tp:taxon-name><tp:taxon-name-part taxon-name-part-type="genus" reg="Tradescantia">T.</tp:taxon-name-part> <tp:taxon-name-part taxon-name-part-type="species" reg="ambigua">ambigua</tp:taxon-name-part></tp:taxon-name></italic>; <bold>Stars</bold>– <italic><tp:taxon-name><tp:taxon-name-part taxon-name-part-type="genus" reg="Tradescantia">T.</tp:taxon-name-part> <tp:taxon-name-part taxon-name-part-type="species" reg="boliviana">boliviana</tp:taxon-name-part></tp:taxon-name></italic>. Light green– Amazon Forest; Orange– Cerrado; Red– Caatinga; Yellow– Chaco and Pantanal; Olive-green– Pampa; Dark green– Atlantic Forest; Purple– Andean Yungas.</p></caption><graphic xmlns:xlink="http://www.w3.org/1999/xlink" xlink:href="phytokeys-80-001-g008.jpg" position="float" orientation="portrait" xlink:type="simple" id="oo_133214.jpg"/></fig></tp:treatment-sec><ref-list><ref id="B25"><mixed-citation xmlns:xlink="http://www.w3.org/1999/xlink" xlink:type="simple">
          <institution xlink:type="simple">IUCN</institution> (<year>2001</year>) <source>The IUCN red list of threatened species, version 2010.4</source>. <publisher-name>IUCN Red List Unit</publisher-name>, <publisher-loc>Cambridge</publisher-loc>. <ext-link xlink:type="simple" ext-link-type="uri" xlink:href="http://www.iucnredlist.org/">http://www.iucnredlist.org/</ext-link> [accessed: 2.6.2016]</mixed-citation></ref><ref id="B29"><mixed-citation xmlns:xlink="http://www.w3.org/1999/xlink" xlink:type="simple">
          <person-group><name name-style="western"><surname>Pellegrini</surname><given-names>MOO</given-names></name></person-group> (<year>2015</year>) <article-title>Filogenia e revisão taxonômica de <tp:taxon-name><tp:taxon-name-part taxon-name-part-type="genus">Tradescantia</tp:taxon-name-part> <tp:taxon-name-part taxon-name-part-type="authority">L.</tp:taxon-name-part> <tp:taxon-name-part taxon-name-part-type="infraspecific-rank">sect.</tp:taxon-name-part> <tp:taxon-name-part taxon-name-part-type="section">Austrotradescantia</tp:taxon-name-part></tp:taxon-name> D.R.Hunt (<tp:taxon-name><tp:taxon-name-part taxon-name-part-type="family">Commelinaceae</tp:taxon-name-part></tp:taxon-name>)</article-title>. <source>MsC thesis</source>, <publisher-name>Instituto de Biologia, Universidade Federal do Rio de Janeiro</publisher-name>, <publisher-loc>Rio de Janeiro, Brazil</publisher-loc>. <ext-link xlink:type="simple" ext-link-type="doi" xlink:href="10.12705/641.3">https://doi.org/10.12705/641.3</ext-link></mixed-citation></ref><ref id="B30"><mixed-citation xmlns:xlink="http://www.w3.org/1999/xlink" xlink:type="simple">
          <person-group><name name-style="western"><surname>Pellegrini</surname><given-names>MOO</given-names></name></person-group> (<year>2016</year>) <article-title>A new species of <tp:taxon-name><tp:taxon-name-part taxon-name-part-type="genus">Tradescantia</tp:taxon-name-part> <tp:taxon-name-part taxon-name-part-type="authority">L.</tp:taxon-name-part> <tp:taxon-name-part taxon-name-part-type="infraspecific-rank">sect.</tp:taxon-name-part> <tp:taxon-name-part taxon-name-part-type="section">Austrotradescantia</tp:taxon-name-part></tp:taxon-name> D.R.Hunt (<tp:taxon-name><tp:taxon-name-part taxon-name-part-type="family">Commelinaceae</tp:taxon-name-part></tp:taxon-name>) from Southern Brazil.</article-title> <source>Phytotaxa</source> <volume>265</volume>(<issue>1</issue>): <fpage>79</fpage>–<lpage>84</lpage>.</mixed-citation></ref></ref-list></tp:taxon-treatment>
