# Supplementary material for: Novelties in Brazilian Tradescantia L. (Commelinaceae)
Source: PhytoKeys. 2017 Apr 25;(80):1–31. doi: 10.3897/phytokeys.80.12232 (PMC5543268; doi:10.3897/phytokeys.80.12232)
Supplement: XML Treatment for Tradescantia valida [file phytokeys.80.12232-treatment4.xml]

<!DOCTYPE tp:taxon-treatment
  PUBLIC "-//TaxonX//DTD Taxonomic Treatment Publishing DTD v0 20100105//EN" "tax-treatment-NSO.dtd">
<tp:taxon-treatment xmlns:tp="http://www.plazi.org/taxpub"><tp:treatment-meta><kwd-group><label>Taxon classification</label><kwd><named-content xmlns:xlink="http://www.w3.org/1999/xlink" content-type="kingdom">Plantae</named-content></kwd><kwd><named-content xmlns:xlink="http://www.w3.org/1999/xlink" content-type="order">Commelinales</named-content></kwd><kwd><named-content xmlns:xlink="http://www.w3.org/1999/xlink" content-type="family">Commelinaceae</named-content></kwd></kwd-group><mixed-citation publication-type="journal"><person-group><name><surname>Pellegrini</surname><given-names>Marco O. O.</given-names></name><name><surname>Forzza</surname><given-names>Rafaela C.</given-names></name><name><surname>Sakuragui</surname><given-names>Cassia M.</given-names></name></person-group><article-title>Novelties in Brazilian <italic><tp:taxon-name><tp:taxon-name-part taxon-name-part-type="genus" reg="Tradescantia">Tradescantia</tp:taxon-name-part></tp:taxon-name></italic> L. (<tp:taxon-name><tp:taxon-name-part taxon-name-part-type="family">Commelinaceae</tp:taxon-name-part></tp:taxon-name>)</article-title><source>PhytoKeys</source><day>25</day><month>4</month><year>2017</year><volume>2017</volume><issue>80</issue><fpage>1</fpage><lpage>31</lpage><pub-id pub-id-type="doi">10.3897/phytokeys.80.12232</pub-id></mixed-citation></tp:treatment-meta><tp:nomenclature><tp:taxon-name>
              <tp:taxon-name-part taxon-name-part-type="genus" reg="Tradescantia">Tradescantia</tp:taxon-name-part>
              <tp:taxon-name-part taxon-name-part-type="species" reg="valida">valida</tp:taxon-name-part>
            </tp:taxon-name><tp:taxon-authority>G.Brückn., Notizbl. Bot. Gart. Berlin–Dahlem 11: 510. 1932.</tp:taxon-authority><xref ref-type="fig" rid="F3">Figs 3</xref><xref ref-type="fig" rid="F8">, 8</xref></tp:nomenclature><tp:treatment-sec sec-type="material" id="SECID0E2SAG"><title>Type.</title><p>BRAZIL. cult. in Hort. Bot. Münster/W., fl., fr., 28 Apr 1932, s.leg. s.n. (holotype: B barcode B 100296487!).</p></tp:treatment-sec><tp:treatment-sec sec-type="description" id="SECID0EATAG"><title>Description.</title><p>
              <italic>Herbs</italic> ca. 30–70 cm tall, with indefinite base, rupicolous, rarely terrestrial. <italic>Roots</italic> thin, fibrous, cream to light brown, emerging from the nodes touching the substrate. <italic>Stems</italic> erect, succulent, little branched only at the base; internodes 1.8–7 cm long at base, distally shorter, green, sometimes with vertical reddish purple striations, glabrous. <italic>Leaves</italic> spirally-alternate, sessile; sheaths 0.4–1.8 cm long, light green, sometimes with vertical green or reddish purple striations, glabrous, margin setose, with long hyaline hairs; blades linear elliptic to linear lanceolate to lanceolate, rarely ovate, 2.7–18.2 × 1.1–2.5 cm, falcate to complicate, succulent, glabrous, adaxially light to medium green, abaxially light green, rarely tinted vinaceous to completely vinaceous, turning olive-green to light brown when dry, base truncate to obtuse, margin green to vinaceous, setose at base or until the middle with long hyaline hairs, slightly revolute, apex acute to acuminate; midvein conspicuous to inconspicuous, secondary veins inconspicuous, becoming more evident on both sides when dry. <italic><tp:taxon-name><tp:taxon-name-part taxon-name-part-type="genus" reg="Synflorescences">Synflorescences</tp:taxon-name-part></tp:taxon-name></italic> terminal or axillar in the distal portion of the stems, composed of a solitary main florescence, 1 per leaf axis. <italic>Inflorescences</italic> (<italic>main florescences</italic>) consisting of a pedunculate double-cincinni fused back to back; peduncles 3.5–52 cm long, green, glabrous; basal bract inconspicuous, tubular, hyaline, glabrous; peduncle bracts absent; supernumerary bracts present, 1–3 per inflorescence, similar in shape and size to the cincinni bracts; cincinni bracts unequal among themselves, lanceolate to ovate, rarely broadly ovate, 1–3.5 × 0.3–1.2 cm, spathaceous, glabrous, light-green, abaxially slightly lighter, base truncate to obtuse, not saccate, margin green, setose at base or until the middle with long hyaline hairs, apex acute; double-cincinni (4–)6–26-flowered; bracteoles inconspicuous, imbricate, linear-triangular to triangular, hyaline. <italic>Flowers</italic> bisexual, actinomorphic, flat (not forming a floral tube), 1–1.5 cm diam.; floral buds broadly ellipsoid, apex acuminate; pedicels upright at anthesis and pre-anthesis, reflexed at post-anthesis, 0.7–2 cm long, green, glabrous, rarely sparsely glandular-pubescent, if present hairs hyaline; sepals 3, equal, free, ovate, cucullate, margin hyaline, apex acute, persistent in fruit, 4.8–7.3 × 1.5–3 mm, green, without dorsal keels, glabrous, rarely sparsely pilose at the apex, hairs eglandular, hyaline; petals 3, equal, free, elliptic to ovate, rarely broadly ovate, not clawed (sessile), flat, 5.2–8.6 × 2.7–5.4 mm, white to white with pink apex to light pink; stamens 6, arranged in two series, equal, filaments free from the petals and from each other, filaments 2.8–5 mm long, straight at anthesis and post-anthesis, basally densely bearded with moniliform hairs, hairs as long as the stamens, white, anthers basifixed, rimose, 0.8–1 × 1–1.2 mm, connective expanded, rhomboid, yellow, anther sacs ellipsoid, divergent, yellow, pollen yellow; ovary sessile, subglobose to globose, 1–1.7 × 1–1.3 cm, white, smooth, glabrous, 3-loculate, locules equal, locule 2-ovulate, ovule uniseriate, style straight, white, cylindrical, conical at the apex, 4–5.8 cm long, stigma punctate, pistil longer than the stamens. <italic>Capsules</italic> subglobose to broadly oblongoid, 2.8–4.2 × 1.8–3 mm, light to medium brown when mature, smooth, glabrous, loculicidal, 3-valved, sometimes apiculate due to persistent style base. <italic>Seeds</italic> exarillate, 1–2 per locule, 1.4–3 × 1–1.8 mm, ellipsoid to trigonal, cleft towards the embryotega, ventrally flattened, testa grey to greyish brown, farinose, costate arranged in ridges radiating from the embryotega; embryotega dorsal, relatively inconspicuous, generally covered by a cream farina, without a prominent apicule; hilum linear, longer than ½ the length of the seed.</p><fig id="F3" position="float" orientation="portrait"><label>Figure 3.</label><caption><p>
                  <italic><tp:taxon-name><tp:taxon-name-part taxon-name-part-type="genus" reg="Tradescantia">Tradescantia</tp:taxon-name-part> <tp:taxon-name-part taxon-name-part-type="species" reg="valida">valida</tp:taxon-name-part></tp:taxon-name></italic> G.Brückn. Holotype of <italic><tp:taxon-name><tp:taxon-name-part taxon-name-part-type="genus" reg="Tradescantia">T.</tp:taxon-name-part> <tp:taxon-name-part taxon-name-part-type="species" reg="valida">valida</tp:taxon-name-part></tp:taxon-name></italic> (B barcode B100296487). Photograph courtesy of the Botanic Garden and Botanical Museum Berlin-Dahlem, Freie Universität Berlin.</p></caption><graphic xmlns:xlink="http://www.w3.org/1999/xlink" xlink:href="phytokeys-80-001-g003.jpg" position="float" orientation="portrait" xlink:type="simple" id="oo_133208.jpg"/></fig></tp:treatment-sec><tp:treatment-sec sec-type="Specimens seen" id="SECID0ECVAG"><title>Specimens seen.</title><p>
              <bold>BRAZIL. Rio Grande do Sul</bold>: Jaguari, ca. 12.5 km ao norte de Jaguari na BR-287 em direção a Santiago, fl., fr., Dec 2005, L.Y.S. Aona &amp; M.C. Machado 958 (UEC 3ex); loc. cit., gruta linha 1, fl., fr., 27 Dec 1985, J.N.C. Marchiori 149 (HDCF).</p></tp:treatment-sec><tp:treatment-sec sec-type="distribution" id="SECID0EKVAG"><title>Distribution and habitat.</title><p>
              <italic><tp:taxon-name><tp:taxon-name-part taxon-name-part-type="genus" reg="Tradescantia">Tradescantia</tp:taxon-name-part> <tp:taxon-name-part taxon-name-part-type="species" reg="valida">valida</tp:taxon-name-part></tp:taxon-name></italic> is endemic to Brazil, more precisely to the state of Rio Grande do Sul (Fig. <xref ref-type="fig" rid="F8">8</xref>). It can be found growing as rupicolous, rarely as a terrestrial, in rocky walls.</p></tp:treatment-sec><tp:treatment-sec sec-type="phenology" id="SECID0E6VAG"><title>Phenology.</title><p>It was found in bloom and fruit in December and April.</p></tp:treatment-sec><tp:treatment-sec sec-type="conservation status" id="SECID0EEWAG"><title>Conservation status.</title><p>
              <italic><tp:taxon-name><tp:taxon-name-part taxon-name-part-type="genus" reg="Tradescantia">Tradescantia</tp:taxon-name-part> <tp:taxon-name-part taxon-name-part-type="species" reg="valida">valida</tp:taxon-name-part></tp:taxon-name></italic> is only known from the cultivated type collection and collections in Jaguari, state of Rio Grande do Sul. Thus, in accordance with the <abbrev xmlns:xlink="http://www.w3.org/1999/xlink" content-type="institution" xlink:title="International Union for Conservation of Nature" id="ABBRID0EVWAG" xlink:type="simple">IUCN</abbrev> recommendations (<xref ref-type="bibr" rid="B25">IUCN 2001</xref>), it should be considered as Data Deficient (<abbrev xmlns:xlink="http://www.w3.org/1999/xlink" xlink:title="Data Deficient" id="ABBRID0E5WAG" xlink:type="simple">DD</abbrev>), until further information on the species becomes available.</p></tp:treatment-sec><tp:treatment-sec sec-type="discussion" id="SECID0ECXAG"><title>Discussion.</title><p>
              <italic><tp:taxon-name><tp:taxon-name-part taxon-name-part-type="genus" reg="Tradescantia">Tradescantia</tp:taxon-name-part> <tp:taxon-name-part taxon-name-part-type="species" reg="valida">valida</tp:taxon-name-part></tp:taxon-name></italic> is closely related to the remaining three species in the <italic><tp:taxon-name><tp:taxon-name-part taxon-name-part-type="genus" reg="Tradescantia">T.</tp:taxon-name-part> <tp:taxon-name-part taxon-name-part-type="species" reg="crassula">crassula</tp:taxon-name-part></tp:taxon-name></italic> group, due to its erect habit, definite base, sessile, conduplicate to falcate, succulent leaves, generally with inconspicuous secondary veins, cincinni bracts non-saccate at base, pistil longer than the stamens, hilum longer than ½ the length of the seed, and for preferentially inhabiting open areas and rocky outcrops (<xref ref-type="bibr" rid="B29">Pellegrini 2015</xref>, <xref ref-type="bibr" rid="B30">2016</xref>). <italic><tp:taxon-name><tp:taxon-name-part taxon-name-part-type="genus" reg="Tradescantia">Tradescantia</tp:taxon-name-part> <tp:taxon-name-part taxon-name-part-type="species" reg="valida">valida</tp:taxon-name-part></tp:taxon-name></italic> can be differentiated easily from all remaining species of the <italic><tp:taxon-name><tp:taxon-name-part taxon-name-part-type="genus" reg="Tradescantia">T.</tp:taxon-name-part> <tp:taxon-name-part taxon-name-part-type="species" reg="crassula">crassula</tp:taxon-name-part></tp:taxon-name></italic> group by its spathaceous cincinni bracts and by the presence of supernumerary bracts. The presence of spathaceous cincinni bracts is a character previously reported in <tp:taxon-name><tp:taxon-name-part taxon-name-part-type="genus" reg="Tradescantia">T.</tp:taxon-name-part> <tp:taxon-name-part taxon-name-part-type="infraspecific-rank">sect.</tp:taxon-name-part> <tp:taxon-name-part taxon-name-part-type="section" reg="Austrotradescentia">Austrotradescentia</tp:taxon-name-part></tp:taxon-name> exclusively for <italic><tp:taxon-name><tp:taxon-name-part taxon-name-part-type="genus" reg="Tradescantia">T.</tp:taxon-name-part> <tp:taxon-name-part taxon-name-part-type="species" reg="umbraculifera">umbraculifera</tp:taxon-name-part></tp:taxon-name></italic> Hand.-Mazz., a member of a clade named <italic><tp:taxon-name><tp:taxon-name-part taxon-name-part-type="genus" reg="Tradescantia">T.</tp:taxon-name-part> <tp:taxon-name-part taxon-name-part-type="species" reg="fluminensis">fluminensis</tp:taxon-name-part></tp:taxon-name></italic> group by <xref ref-type="bibr" rid="B29">Pellegrini (2015)</xref>, and thus quite remarkable in this distantly related species. Aside from that, the presence of supernumerary bracts is unique within <tp:taxon-name><tp:taxon-name-part taxon-name-part-type="genus" reg="Tradescantia">T.</tp:taxon-name-part> <tp:taxon-name-part taxon-name-part-type="infraspecific-rank">sect.</tp:taxon-name-part> <tp:taxon-name-part taxon-name-part-type="section" reg="Austrotradescantia">Austrotradescantia</tp:taxon-name-part></tp:taxon-name>, but well-known in species from <tp:taxon-name><tp:taxon-name-part taxon-name-part-type="genus" reg="Tradescantia">T.</tp:taxon-name-part> <tp:taxon-name-part taxon-name-part-type="infraspecific-rank">sect.</tp:taxon-name-part> <tp:taxon-name-part taxon-name-part-type="section" reg="Cymbispatha">Cymbispatha</tp:taxon-name-part></tp:taxon-name> (<xref ref-type="bibr" rid="B29">Pellegrini 2015</xref>; <xref ref-type="bibr" rid="B33">Pellegrini et al. 2016</xref>) and <tp:taxon-name><tp:taxon-name-part taxon-name-part-type="genus" reg="Tradescantia">T.</tp:taxon-name-part> <tp:taxon-name-part taxon-name-part-type="infraspecific-rank">sect.</tp:taxon-name-part> <tp:taxon-name-part taxon-name-part-type="section" reg="Mandonia">Mandonia</tp:taxon-name-part></tp:taxon-name> (<xref ref-type="bibr" rid="B12">Grant 2000</xref>; <xref ref-type="bibr" rid="B29">Pellegrini 2015</xref>).</p><p>In the <italic><tp:taxon-name><tp:taxon-name-part taxon-name-part-type="genus" reg="Tradescantia">T.</tp:taxon-name-part> <tp:taxon-name-part taxon-name-part-type="species" reg="crassula">crassula</tp:taxon-name-part></tp:taxon-name></italic> group, <italic><tp:taxon-name><tp:taxon-name-part taxon-name-part-type="genus" reg="Tradescantia">T.</tp:taxon-name-part> <tp:taxon-name-part taxon-name-part-type="species" reg="valida">valida</tp:taxon-name-part></tp:taxon-name></italic> is similar to <italic><tp:taxon-name><tp:taxon-name-part taxon-name-part-type="genus" reg="Tradescantia">T.</tp:taxon-name-part> <tp:taxon-name-part taxon-name-part-type="species" reg="cerinthoides">cerinthoides</tp:taxon-name-part></tp:taxon-name></italic> due to its sepals without dorsal keels. However, they can be easily differentiated due to its generally linear elliptic to linear lanceolate to lanceolate leaf-blades (<italic>vs.</italic> elliptic to broadly elliptic or ovate to broadly ovate or obovate to broadly obovate, in <italic><tp:taxon-name><tp:taxon-name-part taxon-name-part-type="genus" reg="Tradescantia">T.</tp:taxon-name-part> <tp:taxon-name-part taxon-name-part-type="species" reg="cerinthoides">cerinthoides</tp:taxon-name-part></tp:taxon-name></italic>), glabrous with margins setose at the base or until the middle (<italic>vs.</italic> pubescent on both sides or only abaxially, rarely glabrous on both sides with ciliate margins), and pedicels and sepals glabrous or only sparsely pubescent with eglandular hairs (<italic>vs.</italic> evenly densely velutine to hispid, sometimes with a mixture of glandular and eglandular hairs). <italic><tp:taxon-name><tp:taxon-name-part taxon-name-part-type="genus" reg="Tradescantia">Tradescantia</tp:taxon-name-part> <tp:taxon-name-part taxon-name-part-type="species" reg="valida">valida</tp:taxon-name-part></tp:taxon-name></italic> is much more similar to <italic><tp:taxon-name><tp:taxon-name-part taxon-name-part-type="genus" reg="Tradescantia">T.</tp:taxon-name-part> <tp:taxon-name-part taxon-name-part-type="species" reg="crassula">crassula</tp:taxon-name-part></tp:taxon-name></italic> and <italic><tp:taxon-name><tp:taxon-name-part taxon-name-part-type="genus" reg="Tradescantia">T.</tp:taxon-name-part> <tp:taxon-name-part taxon-name-part-type="species" reg="seubertiana">seubertiana</tp:taxon-name-part></tp:taxon-name></italic> M.Pell., due to their leaf-blades and floral pubescence. These species can be easily differentiated by the pubescence of the margin of their leaf-sheaths (ciliate to shortly-setose in <italic><tp:taxon-name><tp:taxon-name-part taxon-name-part-type="genus" reg="Tradescantia">T.</tp:taxon-name-part> <tp:taxon-name-part taxon-name-part-type="species" reg="crassula">crassula</tp:taxon-name-part></tp:taxon-name></italic>; glabrous in <italic><tp:taxon-name><tp:taxon-name-part taxon-name-part-type="genus" reg="Tradescantia">T.</tp:taxon-name-part> <tp:taxon-name-part taxon-name-part-type="species" reg="seubertiana">seubertiana</tp:taxon-name-part></tp:taxon-name></italic>; and long-setose in <italic><tp:taxon-name><tp:taxon-name-part taxon-name-part-type="genus" reg="Tradescantia">T.</tp:taxon-name-part> <tp:taxon-name-part taxon-name-part-type="species" reg="valida">valida</tp:taxon-name-part></tp:taxon-name></italic>), the pubescence of their sepals (long-setose along the keels in <italic><tp:taxon-name><tp:taxon-name-part taxon-name-part-type="genus" reg="Tradescantia">T.</tp:taxon-name-part> <tp:taxon-name-part taxon-name-part-type="species" reg="crassula">crassula</tp:taxon-name-part></tp:taxon-name></italic>; glabrous in <italic><tp:taxon-name><tp:taxon-name-part taxon-name-part-type="genus" reg="Tradescantia">T.</tp:taxon-name-part> <tp:taxon-name-part taxon-name-part-type="species" reg="seubertiana">seubertiana</tp:taxon-name-part></tp:taxon-name></italic>; and glabrous or with few hairs at the apex in <italic><tp:taxon-name><tp:taxon-name-part taxon-name-part-type="genus" reg="Tradescantia">T.</tp:taxon-name-part> <tp:taxon-name-part taxon-name-part-type="species" reg="valida">valida</tp:taxon-name-part></tp:taxon-name></italic>), and by the shape of their floral buds (broadly ovoid <italic><tp:taxon-name><tp:taxon-name-part taxon-name-part-type="genus" reg="Tradescantia">T.</tp:taxon-name-part> <tp:taxon-name-part taxon-name-part-type="species" reg="crassula">crassula</tp:taxon-name-part></tp:taxon-name></italic>; ellipsoid in <italic><tp:taxon-name><tp:taxon-name-part taxon-name-part-type="genus" reg="Tradescantia">T.</tp:taxon-name-part> <tp:taxon-name-part taxon-name-part-type="species" reg="seubertiana">seubertiana</tp:taxon-name-part></tp:taxon-name></italic>; and ellipsoid in <italic><tp:taxon-name><tp:taxon-name-part taxon-name-part-type="genus" reg="Tradescantia">T.</tp:taxon-name-part> <tp:taxon-name-part taxon-name-part-type="species" reg="valida">valida</tp:taxon-name-part></tp:taxon-name></italic>).</p></tp:treatment-sec><tp:treatment-sec><!--Section generated to contain objects referenced in tp:taxon-treatment.--><fig id="F8" position="float" orientation="portrait"><label>Figure 8.</label><caption><p>Distribution map of studied <italic><tp:taxon-name><tp:taxon-name-part taxon-name-part-type="genus" reg="Tradescantia">Tradescantia</tp:taxon-name-part></tp:taxon-name></italic> L. in the South American domains. <bold>Full squares</bold>– <italic><tp:taxon-name><tp:taxon-name-part taxon-name-part-type="genus" reg="Tradescantia">T.</tp:taxon-name-part> <tp:taxon-name-part taxon-name-part-type="species" reg="crassula">crassula</tp:taxon-name-part></tp:taxon-name></italic>; <bold>White squares</bold>– <italic><tp:taxon-name><tp:taxon-name-part taxon-name-part-type="genus" reg="Tradescantia">T.</tp:taxon-name-part> <tp:taxon-name-part taxon-name-part-type="species" reg="chrysophylla">chrysophylla</tp:taxon-name-part></tp:taxon-name></italic>; <bold>Triangles</bold>– <italic><tp:taxon-name><tp:taxon-name-part taxon-name-part-type="genus" reg="Tradescantia">T.</tp:taxon-name-part> <tp:taxon-name-part taxon-name-part-type="species" reg="valida">valida</tp:taxon-name-part></tp:taxon-name></italic>; <bold>Circles</bold>– <italic><tp:taxon-name><tp:taxon-name-part taxon-name-part-type="genus" reg="Tradescantia">T.</tp:taxon-name-part> <tp:taxon-name-part taxon-name-part-type="species" reg="ambigua">ambigua</tp:taxon-name-part></tp:taxon-name></italic>; <bold>Stars</bold>– <italic><tp:taxon-name><tp:taxon-name-part taxon-name-part-type="genus" reg="Tradescantia">T.</tp:taxon-name-part> <tp:taxon-name-part taxon-name-part-type="species" reg="boliviana">boliviana</tp:taxon-name-part></tp:taxon-name></italic>. Light green– Amazon Forest; Orange– Cerrado; Red– Caatinga; Yellow– Chaco and Pantanal; Olive-green– Pampa; Dark green– Atlantic Forest; Purple– Andean Yungas.</p></caption><graphic xmlns:xlink="http://www.w3.org/1999/xlink" xlink:href="phytokeys-80-001-g008.jpg" position="float" orientation="portrait" xlink:type="simple" id="oo_133214.jpg"/></fig></tp:treatment-sec><ref-list><ref id="B25"><mixed-citation xmlns:xlink="http://www.w3.org/1999/xlink" xlink:type="simple">
          <institution xlink:type="simple">IUCN</institution> (<year>2001</year>) <source>The IUCN red list of threatened species, version 2010.4</source>. <publisher-name>IUCN Red List Unit</publisher-name>, <publisher-loc>Cambridge</publisher-loc>. <ext-link xlink:type="simple" ext-link-type="uri" xlink:href="http://www.iucnredlist.org/">http://www.iucnredlist.org/</ext-link> [accessed: 2.6.2016]</mixed-citation></ref><ref id="B29"><mixed-citation xmlns:xlink="http://www.w3.org/1999/xlink" xlink:type="simple">
          <person-group><name name-style="western"><surname>Pellegrini</surname><given-names>MOO</given-names></name></person-group> (<year>2015</year>) <article-title>Filogenia e revisão taxonômica de <tp:taxon-name><tp:taxon-name-part taxon-name-part-type="genus">Tradescantia</tp:taxon-name-part> <tp:taxon-name-part taxon-name-part-type="authority">L.</tp:taxon-name-part> <tp:taxon-name-part taxon-name-part-type="infraspecific-rank">sect.</tp:taxon-name-part> <tp:taxon-name-part taxon-name-part-type="section">Austrotradescantia</tp:taxon-name-part></tp:taxon-name> D.R.Hunt (<tp:taxon-name><tp:taxon-name-part taxon-name-part-type="family">Commelinaceae</tp:taxon-name-part></tp:taxon-name>)</article-title>. <source>MsC thesis</source>, <publisher-name>Instituto de Biologia, Universidade Federal do Rio de Janeiro</publisher-name>, <publisher-loc>Rio de Janeiro, Brazil</publisher-loc>. <ext-link xlink:type="simple" ext-link-type="doi" xlink:href="10.12705/641.3">https://doi.org/10.12705/641.3</ext-link></mixed-citation></ref><ref id="B30"><mixed-citation xmlns:xlink="http://www.w3.org/1999/xlink" xlink:type="simple">
          <person-group><name name-style="western"><surname>Pellegrini</surname><given-names>MOO</given-names></name></person-group> (<year>2016</year>) <article-title>A new species of <tp:taxon-name><tp:taxon-name-part taxon-name-part-type="genus">Tradescantia</tp:taxon-name-part> <tp:taxon-name-part taxon-name-part-type="authority">L.</tp:taxon-name-part> <tp:taxon-name-part taxon-name-part-type="infraspecific-rank">sect.</tp:taxon-name-part> <tp:taxon-name-part taxon-name-part-type="section">Austrotradescantia</tp:taxon-name-part></tp:taxon-name> D.R.Hunt (<tp:taxon-name><tp:taxon-name-part taxon-name-part-type="family">Commelinaceae</tp:taxon-name-part></tp:taxon-name>) from Southern Brazil.</article-title> <source>Phytotaxa</source> <volume>265</volume>(<issue>1</issue>): <fpage>79</fpage>–<lpage>84</lpage>.</mixed-citation></ref><ref id="B33"><mixed-citation xmlns:xlink="http://www.w3.org/1999/xlink" xlink:type="simple">
          <person-group><name name-style="western"><surname>Pellegrini</surname><given-names>MOO</given-names></name><name name-style="western"><surname>Forzza</surname><given-names>RC</given-names></name><name name-style="western"><surname>Sakuragui</surname><given-names>CM</given-names></name></person-group> (<year>2016</year>) <article-title>(Con)Fused bracts: The identity and application of <italic><tp:taxon-name><tp:taxon-name-part taxon-name-part-type="genus">Tradescantia</tp:taxon-name-part> <tp:taxon-name-part taxon-name-part-type="species">cymbispatha</tp:taxon-name-part></tp:taxon-name></italic> C.B.Clarke (<tp:taxon-name><tp:taxon-name-part taxon-name-part-type="family">Commelinaceae</tp:taxon-name-part></tp:taxon-name>) and a neglected new <italic><tp:taxon-name><tp:taxon-name-part taxon-name-part-type="genus">Tradescantia</tp:taxon-name-part></tp:taxon-name></italic> species from Bolivia.</article-title> <source>Systematic Botany</source> <volume>41</volume>(<issue>4</issue>): <fpage>950</fpage>–<lpage>958</lpage>. <ext-link xlink:type="simple" ext-link-type="doi" xlink:href="10.1600/036364416X694053">https://doi.org/10.1600/036364416X694053</ext-link></mixed-citation></ref><ref id="B12"><mixed-citation xmlns:xlink="http://www.w3.org/1999/xlink" xlink:type="simple">
          <person-group><name name-style="western"><surname>Grant</surname><given-names>JR</given-names></name></person-group> (<year>2000</year>) <article-title>New Mesoamerican species of <italic><tp:taxon-name><tp:taxon-name-part taxon-name-part-type="genus">Dichorisandra</tp:taxon-name-part></tp:taxon-name></italic> and <tp:taxon-name><tp:taxon-name-part taxon-name-part-type="genus">Tradescantia</tp:taxon-name-part> <tp:taxon-name-part taxon-name-part-type="infraspecific-rank">section</tp:taxon-name-part> <tp:taxon-name-part taxon-name-part-type="section">Mandonia</tp:taxon-name-part></tp:taxon-name> (<tp:taxon-name><tp:taxon-name-part taxon-name-part-type="family">Commelinaceae</tp:taxon-name-part></tp:taxon-name>).</article-title> <source>Novon</source> <volume>10</volume>(<issue>2</issue>): <fpage>117</fpage>–<lpage>123</lpage>. <ext-link xlink:type="simple" ext-link-type="doi" xlink:href="10.2307/3393009">https://doi.org/10.2307/3393009</ext-link></mixed-citation></ref></ref-list></tp:taxon-treatment>
