# Supplementary material for: Novelties in Brazilian Tradescantia L. (Commelinaceae)
Source: PhytoKeys. 2017 Apr 25;(80):1–31. doi: 10.3897/phytokeys.80.12232 (PMC5543268; doi:10.3897/phytokeys.80.12232)
Supplement: XML Treatment for Tradescantia sect. Campelia [file phytokeys.80.12232-treatment5.xml]

<!DOCTYPE tp:taxon-treatment
  PUBLIC "-//TaxonX//DTD Taxonomic Treatment Publishing DTD v0 20100105//EN" "tax-treatment-NSO.dtd">
<tp:taxon-treatment xmlns:tp="http://www.plazi.org/taxpub"><tp:treatment-meta><kwd-group><label>Taxon classification</label><kwd><named-content xmlns:xlink="http://www.w3.org/1999/xlink" content-type="kingdom">Plantae</named-content></kwd><kwd><named-content xmlns:xlink="http://www.w3.org/1999/xlink" content-type="order">Commelinales</named-content></kwd><kwd><named-content xmlns:xlink="http://www.w3.org/1999/xlink" content-type="family">Commelinaceae</named-content></kwd></kwd-group><mixed-citation publication-type="journal"><person-group><name><surname>Pellegrini</surname><given-names>Marco O. O.</given-names></name><name><surname>Forzza</surname><given-names>Rafaela C.</given-names></name><name><surname>Sakuragui</surname><given-names>Cassia M.</given-names></name></person-group><article-title>Novelties in Brazilian <italic><tp:taxon-name><tp:taxon-name-part taxon-name-part-type="genus" reg="Tradescantia">Tradescantia</tp:taxon-name-part></tp:taxon-name></italic> L. (<tp:taxon-name><tp:taxon-name-part taxon-name-part-type="family">Commelinaceae</tp:taxon-name-part></tp:taxon-name>)</article-title><source>PhytoKeys</source><day>25</day><month>4</month><year>2017</year><volume>2017</volume><issue>80</issue><fpage>1</fpage><lpage>31</lpage><pub-id pub-id-type="doi">10.3897/phytokeys.80.12232</pub-id></mixed-citation></tp:treatment-meta><tp:nomenclature><tp:taxon-name>
              <tp:taxon-name-part taxon-name-part-type="genus" reg="Tradescantia">Tradescantia</tp:taxon-name-part>
              <tp:taxon-name-part taxon-name-part-type="infraspecific-rank">sect.</tp:taxon-name-part>
              <tp:taxon-name-part taxon-name-part-type="section" reg="Campelia">Campelia</tp:taxon-name-part>
            </tp:taxon-name><tp:taxon-authority>(Rich.) D.R.Hunt, Kew Bull. 41(2): 404. 1986.</tp:taxon-authority><xref ref-type="fig" rid="F4">Fig. 4</xref><!--PageBreak--><!--PageBreak--></tp:nomenclature><tp:treatment-sec sec-type="diagnosis" id="SECID0E1HBG"><title>Diagnosis.</title><p>The section is characterized by perennial herbs, with thin fibrous roots, definite base, without rhizomes, leaves with symmetric or slightly asymmetric base, inflorescences axillary, pedunculate, cincinni bracts spathaceous, bracteoles conspicuous and linear, flowers tubular, sepals unequal, basally conate, not keeled, petals free, shortly-clawed, stamens 6 and subequal, free, filaments straight at post anthesis, medially sparsely bearded with moniliform hairs, connectives sagittate, anther sacs round, ovary glabrous, stigma capitate, seeds smooth to faintly rugose, embryotega inconspicuous and semilateral (Hunt 1986; <xref ref-type="bibr" rid="B29">Pellegrini 2015</xref>).</p><fig id="F4" position="float" orientation="portrait"><label>Figure 4.</label><caption><p>
                  <italic><tp:taxon-name><tp:taxon-name-part taxon-name-part-type="genus" reg="Tradescantia">Tradescantia</tp:taxon-name-part> <tp:taxon-name-part taxon-name-part-type="species" reg="zanonia">zanonia</tp:taxon-name-part></tp:taxon-name></italic> (L.) Sw. <bold>A</bold> habit, showing the axillary inflorescences perforating the leaf-sheaths <bold>B</bold> detail of the leaf-sheath <bold>C</bold> detail of the inflorescence, showing the spathaceous, saccate cincinni bracts, geniculate flowers, and basally conate sepals <bold>D</bold> side view of a flower, showing the shallowly-tubular flower, subequal stamens, sagittate connectives, round anther sacs, and trilobate stigma <bold>E</bold> detail of a branched synflorescence, bearing berry-like fruits. Photograph A by A.P. Maceda, B by P. Schwirkowski, C–E by M.O.O. Pellegrini.</p></caption><graphic xmlns:xlink="http://www.w3.org/1999/xlink" xlink:href="phytokeys-80-001-g004.jpg" position="float" orientation="portrait" xlink:type="simple" id="oo_133210.jpg"/></fig></tp:treatment-sec><tp:treatment-sec sec-type="comments" id="SECID0EGJBG"><title>Comments.</title><p>
              <tp:taxon-name><tp:taxon-name-part taxon-name-part-type="genus" reg="Tradescantia">Tradescantia</tp:taxon-name-part> <tp:taxon-name-part taxon-name-part-type="infraspecific-rank">sect.</tp:taxon-name-part> <tp:taxon-name-part taxon-name-part-type="section" reg="Campelia">Campelia</tp:taxon-name-part></tp:taxon-name> is monospecific and represented by <italic><tp:taxon-name><tp:taxon-name-part taxon-name-part-type="genus" reg="Tradescantia">T.</tp:taxon-name-part> <tp:taxon-name-part taxon-name-part-type="species" reg="zanonia">zanonia</tp:taxon-name-part></tp:taxon-name></italic> (L.) Sw. It was considered by Hunt (1986) to be unique within the genus due to its fleshy pedicel and sepals covering the capsule, giving the fruit a berry-like appearance, which is consumed by birds and other small animals (Hunt 1986; Pellegrini, pers. obs.). Nonetheless, the morphological similarity to <tp:taxon-name><tp:taxon-name-part taxon-name-part-type="genus" reg="Tradescantia">Tradescantia</tp:taxon-name-part> <tp:taxon-name-part taxon-name-part-type="infraspecific-rank">sect.</tp:taxon-name-part> <tp:taxon-name-part taxon-name-part-type="section" reg="Zebrina">Zebrina</tp:taxon-name-part></tp:taxon-name> is indisputable, as pointed out by Hunt (1986) and here reaffirmed by us. <tp:taxon-name><tp:taxon-name-part taxon-name-part-type="genus" reg="Tradescantia">Tradescantia</tp:taxon-name-part> <tp:taxon-name-part taxon-name-part-type="infraspecific-rank">sect.</tp:taxon-name-part> <tp:taxon-name-part taxon-name-part-type="section" reg="Zebrina">Zebrina</tp:taxon-name-part></tp:taxon-name> is highly variable in the following characters: (1) the position of the inflorescence; (2) if it perforates the leaf-sheaths or not; (3) the degree of conation between the sepals, the petals; and (4) the degree of connation between the petals and stamens. Thus, both sections are distinguished solely based on the consistency of their calyx (Pellegrini, pers. obs.).</p></tp:treatment-sec><ref-list><ref id="B29"><mixed-citation xmlns:xlink="http://www.w3.org/1999/xlink" xlink:type="simple">
          <person-group><name name-style="western"><surname>Pellegrini</surname><given-names>MOO</given-names></name></person-group> (<year>2015</year>) <article-title>Filogenia e revisão taxonômica de <tp:taxon-name><tp:taxon-name-part taxon-name-part-type="genus">Tradescantia</tp:taxon-name-part> <tp:taxon-name-part taxon-name-part-type="authority">L.</tp:taxon-name-part> <tp:taxon-name-part taxon-name-part-type="infraspecific-rank">sect.</tp:taxon-name-part> <tp:taxon-name-part taxon-name-part-type="section">Austrotradescantia</tp:taxon-name-part></tp:taxon-name> D.R.Hunt (<tp:taxon-name><tp:taxon-name-part taxon-name-part-type="family">Commelinaceae</tp:taxon-name-part></tp:taxon-name>)</article-title>. <source>MsC thesis</source>, <publisher-name>Instituto de Biologia, Universidade Federal do Rio de Janeiro</publisher-name>, <publisher-loc>Rio de Janeiro, Brazil</publisher-loc>. <ext-link xlink:type="simple" ext-link-type="doi" xlink:href="10.12705/641.3">https://doi.org/10.12705/641.3</ext-link></mixed-citation></ref></ref-list></tp:taxon-treatment>
