# Supplementary material for: Novelties in Brazilian Tradescantia L. (Commelinaceae)
Source: PhytoKeys. 2017 Apr 25;(80):1–31. doi: 10.3897/phytokeys.80.12232 (PMC5543268; doi:10.3897/phytokeys.80.12232)
Supplement: XML Treatment for Tradescantia sect. Mandonia [file phytokeys.80.12232-treatment6.xml]

<!DOCTYPE tp:taxon-treatment
  PUBLIC "-//TaxonX//DTD Taxonomic Treatment Publishing DTD v0 20100105//EN" "tax-treatment-NSO.dtd">
<tp:taxon-treatment xmlns:tp="http://www.plazi.org/taxpub"><tp:treatment-meta><kwd-group><label>Taxon classification</label><kwd><named-content xmlns:xlink="http://www.w3.org/1999/xlink" content-type="kingdom">Plantae</named-content></kwd><kwd><named-content xmlns:xlink="http://www.w3.org/1999/xlink" content-type="order">Commelinales</named-content></kwd><kwd><named-content xmlns:xlink="http://www.w3.org/1999/xlink" content-type="family">Commelinaceae</named-content></kwd></kwd-group><mixed-citation publication-type="journal"><person-group><name><surname>Pellegrini</surname><given-names>Marco O. O.</given-names></name><name><surname>Forzza</surname><given-names>Rafaela C.</given-names></name><name><surname>Sakuragui</surname><given-names>Cassia M.</given-names></name></person-group><article-title>Novelties in Brazilian <italic><tp:taxon-name><tp:taxon-name-part taxon-name-part-type="genus" reg="Tradescantia">Tradescantia</tp:taxon-name-part></tp:taxon-name></italic> L. (<tp:taxon-name><tp:taxon-name-part taxon-name-part-type="family">Commelinaceae</tp:taxon-name-part></tp:taxon-name>)</article-title><source>PhytoKeys</source><day>25</day><month>4</month><year>2017</year><volume>2017</volume><issue>80</issue><fpage>1</fpage><lpage>31</lpage><pub-id pub-id-type="doi">10.3897/phytokeys.80.12232</pub-id></mixed-citation></tp:treatment-meta><tp:nomenclature><tp:taxon-name>
              <tp:taxon-name-part taxon-name-part-type="genus" reg="Tradescantia">Tradescantia</tp:taxon-name-part>
              <tp:taxon-name-part taxon-name-part-type="infraspecific-rank">sect.</tp:taxon-name-part>
              <tp:taxon-name-part taxon-name-part-type="section" reg="Mandonia">Mandonia</tp:taxon-name-part>
            </tp:taxon-name><tp:taxon-authority>D.R.Hunt, Kew Bull. 35(2): 441. 1980.</tp:taxon-authority></tp:nomenclature><tp:treatment-sec sec-type="diagnosis" id="SECID0EEMBG"><title>Diagnosis.</title><p>The section is characterized by perennial herbs, with tuberous roots, definite base, without rhizomes, leaves with symmetric or slightly asymmetric base, inflorescences mainly axillary, sessile, cincinni bracts much reduced or rarely leaf-like in the terminal inflorescences, bracteoles inconspicuous, flowers flat, rarely tubular, sepals equal, free, not keeled, petals free, sessile, stamens 6 and equal, free or epipetalous, filaments coiling at post anthesis, medially sparsely bearded with moniliform hairs, connectives quadrangular to rectangular, rarely rhomboid, anther sacs C-shaped, ovary pubescent, stigma truncate to capitulate, seeds scrobiculate to rugose, rarely costate, embryotega conspicuous and dorsal (<xref ref-type="bibr" rid="B20">Hunt 1980</xref>; <xref ref-type="bibr" rid="B29">Pellegrini 2015</xref>).</p><!--PageBreak--></tp:treatment-sec><tp:treatment-sec sec-type="comments" id="SECID0ETMBG"><title>Comments.</title><p>
              <tp:taxon-name><tp:taxon-name-part taxon-name-part-type="genus" reg="Tradescantia">Tradescantia</tp:taxon-name-part> <tp:taxon-name-part taxon-name-part-type="infraspecific-rank">sect.</tp:taxon-name-part> <tp:taxon-name-part taxon-name-part-type="section" reg="Mandonia">Mandonia</tp:taxon-name-part></tp:taxon-name> is a poorly understood group, currently represented by 12 species (<xref ref-type="bibr" rid="B20">Hunt 1980</xref>, <xref ref-type="bibr" rid="B22">1986b</xref>, <xref ref-type="bibr" rid="B23">2007</xref>; <xref ref-type="bibr" rid="B12">Grant 2000</xref>, <xref ref-type="bibr" rid="B13">2004</xref>; <xref ref-type="bibr" rid="B44">Zamudio et al. 2013</xref>). This section possesses a very interesting disjunctive distribution, being restricted to Seasonally Dry Tropical Forests throughout the Neotropics. Species delimitation is especially complicated in this this group, due to great vegetative plasticity within species, and conserved reproductive features. Most species can be easily identified based on their allopatric distributions, but hardly differentiated based solely on their morphological features (Pellegrini, unpublished data). In South America, <tp:taxon-name><tp:taxon-name-part taxon-name-part-type="genus" reg="Tradescantia">T.</tp:taxon-name-part> <tp:taxon-name-part taxon-name-part-type="infraspecific-rank">sect.</tp:taxon-name-part> <tp:taxon-name-part taxon-name-part-type="section" reg="Mandonia">Mandonia</tp:taxon-name-part></tp:taxon-name> is currently represented exclusively by two species, <italic><tp:taxon-name><tp:taxon-name-part taxon-name-part-type="genus" reg="Tradescantia">T.</tp:taxon-name-part> <tp:taxon-name-part taxon-name-part-type="species" reg="ambigua">ambigua</tp:taxon-name-part></tp:taxon-name></italic> Mart. <italic>ex</italic> Schult. &amp; Schult.f. and <italic><tp:taxon-name><tp:taxon-name-part taxon-name-part-type="genus" reg="Tradescantia">T.</tp:taxon-name-part> <tp:taxon-name-part taxon-name-part-type="species" reg="boliviana">boliviana</tp:taxon-name-part></tp:taxon-name></italic>. <italic><tp:taxon-name><tp:taxon-name-part taxon-name-part-type="genus" reg="Tradescantia">Tradescantia</tp:taxon-name-part> <tp:taxon-name-part taxon-name-part-type="species" reg="boliviana">boliviana</tp:taxon-name-part></tp:taxon-name></italic> has hitherto been considered exclusive to Argentina, Bolivia, Paraguay, and Peru (<xref ref-type="bibr" rid="B13">Grant 2004</xref>). However, after analyzing several herbaria we came across specimens representing <italic><tp:taxon-name><tp:taxon-name-part taxon-name-part-type="genus" reg="Tradescantia">T.</tp:taxon-name-part> <tp:taxon-name-part taxon-name-part-type="species" reg="boliviana">boliviana</tp:taxon-name-part></tp:taxon-name></italic> that reached the Brazilian territory, in the state of Mato Grosso do Sul. Thus, we present an identification key differentiating both species, illustrations, a distribution map, and the needed comments and typifications.</p><!--PageBreak--></tp:treatment-sec><ref-list><ref id="B20"><mixed-citation xmlns:xlink="http://www.w3.org/1999/xlink" xlink:type="simple">
          <person-group><name name-style="western"><surname>Hunt</surname><given-names>DR</given-names></name></person-group> (<year>1980</year>) <article-title>Sections and series in <italic><tp:taxon-name><tp:taxon-name-part taxon-name-part-type="genus">Tradescantia</tp:taxon-name-part></tp:taxon-name></italic> – American <tp:taxon-name><tp:taxon-name-part taxon-name-part-type="family">Commelinaceae</tp:taxon-name-part></tp:taxon-name>: IX.</article-title> <source>Kew Bulletin</source> <volume>35</volume>(<issue>2</issue>): <fpage>437</fpage>–<lpage>422</lpage>. <ext-link xlink:type="simple" ext-link-type="doi" xlink:href="10.2307/4114596">https://doi.org/10.2307/4114596</ext-link></mixed-citation></ref><ref id="B29"><mixed-citation xmlns:xlink="http://www.w3.org/1999/xlink" xlink:type="simple">
          <person-group><name name-style="western"><surname>Pellegrini</surname><given-names>MOO</given-names></name></person-group> (<year>2015</year>) <article-title>Filogenia e revisão taxonômica de <tp:taxon-name><tp:taxon-name-part taxon-name-part-type="genus">Tradescantia</tp:taxon-name-part> <tp:taxon-name-part taxon-name-part-type="authority">L.</tp:taxon-name-part> <tp:taxon-name-part taxon-name-part-type="infraspecific-rank">sect.</tp:taxon-name-part> <tp:taxon-name-part taxon-name-part-type="section">Austrotradescantia</tp:taxon-name-part></tp:taxon-name> D.R.Hunt (<tp:taxon-name><tp:taxon-name-part taxon-name-part-type="family">Commelinaceae</tp:taxon-name-part></tp:taxon-name>)</article-title>. <source>MsC thesis</source>, <publisher-name>Instituto de Biologia, Universidade Federal do Rio de Janeiro</publisher-name>, <publisher-loc>Rio de Janeiro, Brazil</publisher-loc>. <ext-link xlink:type="simple" ext-link-type="doi" xlink:href="10.12705/641.3">https://doi.org/10.12705/641.3</ext-link></mixed-citation></ref><ref id="B22"><mixed-citation xmlns:xlink="http://www.w3.org/1999/xlink" xlink:type="simple">
          <person-group><name name-style="western"><surname>Hunt</surname><given-names>DR</given-names></name></person-group> (<year>1986b</year>) <article-title>New names and a new species in <tp:taxon-name><tp:taxon-name-part taxon-name-part-type="genus">Tradescantia</tp:taxon-name-part></tp:taxon-name> – American <tp:taxon-name><tp:taxon-name-part taxon-name-part-type="family">Commelinaceae</tp:taxon-name-part></tp:taxon-name>: XIV</article-title>. <source>Kew Bulletin</source> <volume>41</volume>(<issue>2</issue>): <fpage>406</fpage>. <ext-link xlink:type="simple" ext-link-type="doi" xlink:href="10.2307/4102949">https://doi.org/10.2307/4102949</ext-link></mixed-citation></ref><ref id="B23"><mixed-citation xmlns:xlink="http://www.w3.org/1999/xlink" xlink:type="simple">
          <person-group><name name-style="western"><surname>Hunt</surname><given-names>DR</given-names></name></person-group> (<year>2007</year>) <article-title>A new species of <italic><tp:taxon-name><tp:taxon-name-part taxon-name-part-type="genus">Tradescantia</tp:taxon-name-part></tp:taxon-name></italic> (<tp:taxon-name><tp:taxon-name-part taxon-name-part-type="family">Commelinaceae</tp:taxon-name-part></tp:taxon-name>) from Mexico.</article-title> <source>Kew Bulletin</source> <volume>62</volume>(<issue>1</issue>): <fpage>141</fpage>–<lpage>142</lpage>.</mixed-citation></ref><ref id="B12"><mixed-citation xmlns:xlink="http://www.w3.org/1999/xlink" xlink:type="simple">
          <person-group><name name-style="western"><surname>Grant</surname><given-names>JR</given-names></name></person-group> (<year>2000</year>) <article-title>New Mesoamerican species of <italic><tp:taxon-name><tp:taxon-name-part taxon-name-part-type="genus">Dichorisandra</tp:taxon-name-part></tp:taxon-name></italic> and <tp:taxon-name><tp:taxon-name-part taxon-name-part-type="genus">Tradescantia</tp:taxon-name-part> <tp:taxon-name-part taxon-name-part-type="infraspecific-rank">section</tp:taxon-name-part> <tp:taxon-name-part taxon-name-part-type="section">Mandonia</tp:taxon-name-part></tp:taxon-name> (<tp:taxon-name><tp:taxon-name-part taxon-name-part-type="family">Commelinaceae</tp:taxon-name-part></tp:taxon-name>).</article-title> <source>Novon</source> <volume>10</volume>(<issue>2</issue>): <fpage>117</fpage>–<lpage>123</lpage>. <ext-link xlink:type="simple" ext-link-type="doi" xlink:href="10.2307/3393009">https://doi.org/10.2307/3393009</ext-link></mixed-citation></ref><ref id="B13"><mixed-citation xmlns:xlink="http://www.w3.org/1999/xlink" xlink:type="simple">
          <person-group><name name-style="western"><surname>Grant</surname><given-names>JR</given-names></name></person-group> (<year>2004</year>) <article-title><italic><tp:taxon-name><tp:taxon-name-part taxon-name-part-type="genus">Tradescantia</tp:taxon-name-part> <tp:taxon-name-part taxon-name-part-type="species">boliviana</tp:taxon-name-part></tp:taxon-name></italic> (<tp:taxon-name><tp:taxon-name-part taxon-name-part-type="family">Commelinaceae</tp:taxon-name-part></tp:taxon-name>), a new combination for an overlooked South American species.</article-title> <source>Novon</source> <volume>14</volume>(<issue>3</issue>): <fpage>299</fpage>–<lpage>300</lpage>.</mixed-citation></ref><ref id="B44"><mixed-citation xmlns:xlink="http://www.w3.org/1999/xlink" xlink:type="simple">
          <person-group><name name-style="western"><surname>Zamudio</surname><given-names>S</given-names></name><name name-style="western"><surname>Espejo-Serna</surname><given-names>A</given-names></name><name name-style="western"><surname>López-Ferrari</surname><given-names>AR</given-names></name><name name-style="western"><surname>Ceja-Romero</surname><given-names>J</given-names></name></person-group> (<year>2013</year>) <article-title>Una nueva especie de <italic><tp:taxon-name><tp:taxon-name-part taxon-name-part-type="genus">Tradescantia</tp:taxon-name-part></tp:taxon-name></italic> (<tp:taxon-name><tp:taxon-name-part taxon-name-part-type="family">Commelinaceae</tp:taxon-name-part></tp:taxon-name>) del estado de Querétaro, Mexico.</article-title> <source>Acta Botanica Mexicana</source> <volume>102</volume>: <fpage>25</fpage>–<lpage>30</lpage>.</mixed-citation></ref></ref-list></tp:taxon-treatment>
