# Supplementary material for: Novelties in Brazilian Tradescantia L. (Commelinaceae)
Source: PhytoKeys. 2017 Apr 25;(80):1–31. doi: 10.3897/phytokeys.80.12232 (PMC5543268; doi:10.3897/phytokeys.80.12232)
Supplement: XML Treatment for Tradescantia sect. Zebrina [file phytokeys.80.12232-treatment9.xml]

<!DOCTYPE tp:taxon-treatment
  PUBLIC "-//TaxonX//DTD Taxonomic Treatment Publishing DTD v0 20100105//EN" "tax-treatment-NSO.dtd">
<tp:taxon-treatment xmlns:tp="http://www.plazi.org/taxpub"><tp:treatment-meta><kwd-group><label>Taxon classification</label><kwd><named-content xmlns:xlink="http://www.w3.org/1999/xlink" content-type="kingdom">Plantae</named-content></kwd><kwd><named-content xmlns:xlink="http://www.w3.org/1999/xlink" content-type="order">Commelinales</named-content></kwd><kwd><named-content xmlns:xlink="http://www.w3.org/1999/xlink" content-type="family">Commelinaceae</named-content></kwd></kwd-group><mixed-citation publication-type="journal"><person-group><name><surname>Pellegrini</surname><given-names>Marco O. O.</given-names></name><name><surname>Forzza</surname><given-names>Rafaela C.</given-names></name><name><surname>Sakuragui</surname><given-names>Cassia M.</given-names></name></person-group><article-title>Novelties in Brazilian <italic><tp:taxon-name><tp:taxon-name-part taxon-name-part-type="genus" reg="Tradescantia">Tradescantia</tp:taxon-name-part></tp:taxon-name></italic> L. (<tp:taxon-name><tp:taxon-name-part taxon-name-part-type="family">Commelinaceae</tp:taxon-name-part></tp:taxon-name>)</article-title><source>PhytoKeys</source><day>25</day><month>4</month><year>2017</year><volume>2017</volume><issue>80</issue><fpage>1</fpage><lpage>31</lpage><pub-id pub-id-type="doi">10.3897/phytokeys.80.12232</pub-id></mixed-citation></tp:treatment-meta><tp:nomenclature><tp:taxon-name>
              <tp:taxon-name-part taxon-name-part-type="genus" reg="Tradescantia">Tradescantia</tp:taxon-name-part>
              <tp:taxon-name-part taxon-name-part-type="infraspecific-rank">sect.</tp:taxon-name-part>
              <tp:taxon-name-part taxon-name-part-type="section" reg="Zebrina">Zebrina</tp:taxon-name-part>
            </tp:taxon-name><tp:taxon-authority>(Schnizl.) D.R.Hunt, Kew Bull. 41(2): 404. 1986.</tp:taxon-authority><xref ref-type="fig" rid="F7">Fig. 7</xref></tp:nomenclature><tp:treatment-sec sec-type="diagnosis" id="SECID0EUMAI"><title>Diagnosis.</title><p>The section is characterized by perennial herbs, with thin fibrous roots, definite or indefinite base, without rhizomes, leaves with symmetric to asymmetric base, inflorescences terminal or axillary, pedunculate, cincinni bracts spathaceous, bracteoles conspicuous and linear, flowers tubular, sepals unequal, basely to completely conate, keeled or not, petals free or conate, long-clawed, stamens 6 and subequal, epipetalous, filaments straight at post anthesis, medially sparsely bearded with <!--PageBreak-->moniliform hairs, connectives sagittate to linearly-tapered, anther sacs round, ovary glabrous, stigma capitate, seeds rugose, embryotega inconspicuous and semilateral (Hunt 1986; <xref ref-type="bibr" rid="B29">Pellegrini 2015</xref>).</p><fig id="F7" position="float" orientation="portrait"><label>Figure 7.</label><caption><p>
                  <italic><tp:taxon-name><tp:taxon-name-part taxon-name-part-type="genus" reg="Tradescantia">Tradescantia</tp:taxon-name-part> <tp:taxon-name-part taxon-name-part-type="species" reg="zebrina">zebrina</tp:taxon-name-part></tp:taxon-name></italic> Heynh. <italic>ex</italic> Bosse. <bold>A</bold> habit <bold>B</bold> detail of a branch, showing the subpetiolate basal leaves, and blades with silver stripes <bold>C</bold> detail of the abaxial side of the leaf-blade <bold>D</bold> detail of the stem and leaf-sheath <bold>E</bold> detail of the terminal inflorescence, showing the spathaceous, saccate, unequal, conduplicate cincinni bracts, and long-tubular flowers with clawed petals <bold>F</bold> flowers. Photographs by M.O.O. Pellegrini.</p></caption><graphic xmlns:xlink="http://www.w3.org/1999/xlink" xlink:href="phytokeys-80-001-g007.jpg" position="float" orientation="portrait" xlink:type="simple" id="oo_133213.jpg"/></fig><!--PageBreak--></tp:treatment-sec><tp:treatment-sec sec-type="comments" id="SECID0EHOAI"><title>Comments.</title><p>
              <tp:taxon-name><tp:taxon-name-part taxon-name-part-type="genus" reg="Tradescantia">Tradescantia</tp:taxon-name-part> <tp:taxon-name-part taxon-name-part-type="infraspecific-rank">sect.</tp:taxon-name-part> <tp:taxon-name-part taxon-name-part-type="section" reg="Zebrina">Zebrina</tp:taxon-name-part></tp:taxon-name> is a small group, composed of ca. five species, ranging from Mexico to Venezuela. <italic><tp:taxon-name><tp:taxon-name-part taxon-name-part-type="genus" reg="Tradescantia">Tradescantia</tp:taxon-name-part> <tp:taxon-name-part taxon-name-part-type="species" reg="zebrina">zebrina</tp:taxon-name-part></tp:taxon-name></italic> Heynh. <italic>ex</italic> Bosse is widely cultivated worldwide, and occurs in Brazil as an invasive species (Hunt 1986; <xref ref-type="bibr" rid="B31">Pellegrini 2017</xref>). As aforementioned, the section is small but morphologically diverse, being poorly differentiated from <tp:taxon-name><tp:taxon-name-part taxon-name-part-type="genus" reg="Tradescantia">T.</tp:taxon-name-part> <tp:taxon-name-part taxon-name-part-type="infraspecific-rank">sect.</tp:taxon-name-part> <tp:taxon-name-part taxon-name-part-type="section" reg="Campelia">Campelia</tp:taxon-name-part></tp:taxon-name> and <tp:taxon-name><tp:taxon-name-part taxon-name-part-type="genus" reg="Tradescantia">T.</tp:taxon-name-part> <tp:taxon-name-part taxon-name-part-type="infraspecific-rank">sect.</tp:taxon-name-part> <tp:taxon-name-part taxon-name-part-type="section" reg="Corinna">Corinna</tp:taxon-name-part></tp:taxon-name>. As stated by Hunt (1986), these three sections seem to blur into one another, with several species being originally assigned to one group and subsequently transferred to another.</p><!--PageBreak--></tp:treatment-sec><ref-list><ref id="B29"><mixed-citation xmlns:xlink="http://www.w3.org/1999/xlink" xlink:type="simple">
          <person-group><name name-style="western"><surname>Pellegrini</surname><given-names>MOO</given-names></name></person-group> (<year>2015</year>) <article-title>Filogenia e revisão taxonômica de <tp:taxon-name><tp:taxon-name-part taxon-name-part-type="genus">Tradescantia</tp:taxon-name-part> <tp:taxon-name-part taxon-name-part-type="authority">L.</tp:taxon-name-part> <tp:taxon-name-part taxon-name-part-type="infraspecific-rank">sect.</tp:taxon-name-part> <tp:taxon-name-part taxon-name-part-type="section">Austrotradescantia</tp:taxon-name-part></tp:taxon-name> D.R.Hunt (<tp:taxon-name><tp:taxon-name-part taxon-name-part-type="family">Commelinaceae</tp:taxon-name-part></tp:taxon-name>)</article-title>. <source>MsC thesis</source>, <publisher-name>Instituto de Biologia, Universidade Federal do Rio de Janeiro</publisher-name>, <publisher-loc>Rio de Janeiro, Brazil</publisher-loc>. <ext-link xlink:type="simple" ext-link-type="doi" xlink:href="10.12705/641.3">https://doi.org/10.12705/641.3</ext-link></mixed-citation></ref><ref id="B31"><mixed-citation xmlns:xlink="http://www.w3.org/1999/xlink" xlink:type="simple">
          <person-group><name name-style="western"><surname>Pellegrini</surname><given-names>MOO</given-names></name></person-group> (<year>2017</year>) <source><italic><tp:taxon-name><tp:taxon-name-part taxon-name-part-type="genus">Tradescantia</tp:taxon-name-part></tp:taxon-name></italic>. Flora do Brasil 2020 em construção</source>. <publisher-name>Jardim Botânico do Rio de Janeiro</publisher-name>. <ext-link xlink:type="simple" ext-link-type="uri" xlink:href="http://floradobrasil.jbrj.gov.br/reflora/floradobrasil/FB126851">http://floradobrasil.jbrj.gov.br/reflora/floradobrasil/FB126851</ext-link> [accessed: 1.1.2017]</mixed-citation></ref></ref-list></tp:taxon-treatment>
